# Supplementary material for: Genome-wide identification of the NAC family in Hemerocallis citrina and functional analysis of HcNAC35 in response to abiotic stress in watermelon
Source: Front Plant Sci. 2024 Oct 14;15:1474589. doi: 10.3389/fpls.2024.1474589 (PMC11513300; doi:10.3389/fpls.2024.1474589)
Supplement: Supplementary file 1 [file Table1.xlsx]

## Sheet: Sheet1
Supplementary Table 1. Basic information of the 113 HcNAC genes identified in this study
Gene Name	Gene ID	Chromosome No.	position			Size（aa）	MW(Da)	pI	Grand average of hydropathicity (GRAVY)	Protein sequence	Gene sequence
HcNAC1	rna-HHC000085.1	LG1	3943648	3945797	-	320	36276.8	7.72	-0.693	MIPATGQLAVPPGFRFHPTDEELLYYYLRKKVAYEAIDLDVIREVDLNKLEPWDLKDKCRMGTGPQNEWYFFSHKDKKYPTGTRTNRATAAGFWKATGRDKAIHVSSSRRIGMRKTLVFYTGRAPHGQKTDWIMHEYRLDDDCFDVQEDGWVVCRVFQKKNHHQRGGIPPGSIPQEEEVHFPHNHNNNYNTIPPSNTYSFDTNSHHLPQLLSAEPSPNPTFMPPSLSLNSLDLIECSHNLMKLTSGISGSRNGVTVLNGGGDWSILDKLLASHQNLDQLLHNNNNSNINKCNSKPTTSQFPFQYLGCDAHELLKFSKLG*	ATGATTCCGGCCACCGGACAGCTGGCAGTCCCTCCTGGTTTCCGGTTCCACCCGACAGATGAGGAGCTCCTCTACTACTATCTAAGAAAGAAGGTTGCCTATGAAGCTATTGATCTTGATGTCATTAGAGAAGTAGATCTCAATAAACTTGAGCCATGGGATCTCAAAGATAAATGCAGAATGGGAACTGGGCCTCAAAATGAGTGGTACTTCTTCAGCCACAAGGACAAGAAGTACCCTACTGGAACTCGAACTAATAGGGCGACAGCCGCTGGATTCTGGAAGGCAACAGGGAGGGACAAAGCCATCCATGTCAGCAGTTCAAGGAGGATTGGGATGAGGAAAACCCTAGTCTTCTACACTGGGAGGGCACCACATGGCCAGAAGACTGACTGGATC…
HcNAC2	rna-HHC000523.2	LG1	25753131	25760857	-	446	49548.4	7.99	-0.829	MNRSQIIGSVSSISNLIDAKLEEHRMNGSKQCPGCGCKLNQKPDWVGLPAGVKFDPTDQELIEHLEAKVAEESKSHPLIDEFIPTIEGEDGICYTHPEKLPGVTRDGLSKHFFHRPSKAYTTGTRKRRKIQTECDLQKGETRWHKTGKTRPVMVNGKQKGCKKILVLYTNFGKHRKPEKTNWVMHQYHLGKLEEEREGELVVSKIFYQTQPRQCSSAGPAAAGGGGGVSNEIGRVGEHRRDSTGSGSCSSSKEVMSKKEHEVGMPRYIGNLQPPEFSFAPFIRRFDQVGVGDQVQTKGGERNGHEEHEHQFQSTPGHLNHCCLGGSSADQAAATAAAFHNISRPTNPISAIISSALLHNAVLDDPYPVSRMLIQTEKFQQQQPQQQQHEQHRHQKLVER…	ATGAACAGAAGTCAGATAATTGGTTCAGTGAGCAGCATCTCCAATCTCATCGATGCCAAGCTCGAAGAGCACCGGATGAACGGATCCAAGCAGTGCCCGGGTTGCGGTTGCAAGCTCAATCAAAAGCCGGACTGGGTAGGGTTACCGGCCGGAGTTAAATTCGACCCGACTGATCAAGAACTGATAGAGCATCTGGAAGCAAAGGTCGCCGAGGAGTCGAAATCTCATCCTTTGATAGATGAGTTTATACCCACAATTGAGGGAGAAGATGGTATCTGCTACACTCATCCTGAGAAACTACCTGGTGTGACCAGAGATGGCCTGAGCAAGCACTTCTTCCACCGACCGTCCAAAGCGTACACAACAGGCACCAGGAAACGACGGAAGATCCAGACAGAA…
HcNAC3	rna-HHC000795.1	LG1	41682888	41684230	+	317	35384.6	8.2	-0.687	MEGCFLPGSQFPPGFRFHPTDQELIIHYLRKKVTSSMTPATSIIADIDLYKFNPWQLPGKAMFGEGEWFFFTPRDRKYPNGSRPNRAAGSGYWKATGTDKPILAVGGSECLGVKKALVFYQGRPPKGIKTDWVMNEYRLLDDNKSSSWTQKHKGSMRLDDWVLCRVRQKGCLSTDTEEKQGTSNASKPSISVNSDDNIVGEKKSEIYEWSDNQLLAYLLGTQEGRESTSEDSGSPKSFSNNNLSSGYNRYSDGLLQSPQTVSNAFDSLKRKLSFGELDELMLQAPGKRLQTSSTIYERPSPTNSFSVDQTSAEFII*	ATGGAAGGCTGTTTCTTACCAGGGTCTCAGTTCCCTCCAGGTTTTCGGTTTCATCCAACTGATCAAGAACTCATCATACACTACTTGAGGAAGAAGGTCACCAGTTCCATGACTCCTGCAACATCGATCATTGCTGATATCGACCTTTACAAGTTCAACCCCTGGCAACTTCCTGGTAAAGCGATGTTTGGTGAAGGTGAATGGTTCTTTTTTACCCCGAGGGATAGGAAATACCCTAATGGATCACGACCGAATAGGGCAGCAGGGTCAGGATACTGGAAGGCAACGGGTACAGACAAACCGATCCTTGCTGTGGGCGGGTCTGAATGCCTAGGTGTGAAGAAGGCGCTTGTGTTTTACCAAGGGAGACCACCAAAGGGTATCAAGACTGATTGGGTC…
HcNAC4	rna-HHC000796.1	LG1	41779604	41781269	-	312	34708.3	6.92	-0.584	MDALGFLGSQFPPGFRFHPTDQELIIHYLRSKVTSSLNPATSIVADIDLYKFNPWELPGKAFCGEGEWFFFSPRDRKYPNGARPNRAAGSGYWKATGTDKPIIASGGSQCLGVKKALVFYLGRPPKGIKTDWLMHEYRLLDDNKSSTRNQKPRGSMRLDDWVLCRVRQKGSTPTETEEKSINPPIIQNTSKEPELKAKSNSLYEWSDYQLLAYLLNSQEGGESGYGDSDVDSKKVAGLNNMGGGFQGNQKEKPQEISSMLNSIKHTLSFGILDEMMMMPPAKRLQFSGIIEEQSSPSGSVSVEETFPEFLL*	ATGGATGCTTTAGGTTTCCTAGGCTCTCAGTTCCCACCTGGCTTCCGATTTCATCCAACTGATCAAGAGCTCATAATTCATTATCTGAGAAGCAAAGTCACCTCTTCTCTGAACCCTGCAACATCTATAGTTGCTGATATTGACTTGTACAAATTCAACCCCTGGGAACTCCCAGGCAAGGCCTTCTGTGGGGAAGGGGAATGGTTTTTCTTTAGCCCCAGGGACAGAAAATATCCTAATGGGGCCCGGCCTAATCGGGCGGCAGGATCAGGATATTGGAAAGCAACAGGTACAGACAAGCCAATCATCGCTTCCGGTGGGTCACAGTGCCTTGGTGTCAAGAAGGCTCTTGTATTTTACCTAGGCCGGCCACCAAAGGGAATCAAGACTGATTGGCTC…
HcNAC5	rna-HHC001339.1	LG1	71371578	71381394	-	418	47072.3	5.29	-0.403	MEVLRTLDLPPGFGFHPTDVELISHYLKRKVLGLKIDREVIPEIDIYKHEPWDLPVRCPVPSAHCKWHFFAARDRKYPTGYRLNRTTKAGYWKSTGKDRDIRYQNRVIGNKKTLVFHAGRPPCGKRMDWIMHEFCINEKECKSAPDMKDSYVLCRVTKRDGENIVPNVPLLSGNIDDYCNQTEDVASLVTAEKSPTPPESVEDIEAWFSELYDPNFSADAILTQVESEPTEAISSVAINQGPLDSNFLAEIPDDLDLLFPVDEFYRILQSDNQTFGDQQRNFLEDQALNGYIIKSNDEFVTSTPTPVDDSANDAGIQIRNREIKPSSSSVQTHKIRLQTSKMEARNGGEPLCGVIKVERVFQLESRSVSDDALLVNKMPVSNDLNERTAKTRFSCFSVS…	ATGGAAGTTTTAAGAACTTTGGATCTGCCCCCAGGATTTGGGTTTCACCCAACAGATGTTGAACTTATTTCTCATTATCTGAAGAGGAAAGTTCTTGGCCTGAAAATTGACCGTGAAGTAATACCGGAGATTGACATCTATAAGCATGAGCCTTGGGATTTACCTGTTAGATGTCCAGTTCCATCTGCACATTGCAAGTGGCACTTCTTTGCAGCTCGTGATAGAAAGTATCCGACTGGTTATCGATTAAATAGAACCACAAAAGCAGGGTATTGGAAGTCTACTGGTAAAGATCGGGACATTAGGTATCAAAATCGGGTCATTGGGAATAAGAAAACCCTAGTTTTCCATGCAGGGCGTCCTCCTTGCGGGAAGCGTATGGATTGGATCATGCATGAA…
HcNAC6	rna-HHC001777.1	LG1	94058461	94074892	-	300	34349	8.53	-1.024	MAVLQTEESSKLQRLLEESYQGQGTYASKLIQQLNMSNEYKFSSKIKRCRIGATPQNEWYFFSHKDRKYPTGSRTNRATNAGFWKATGRDKCIRSTYKKIGMRKTLVFYRGRAPHGQKTDWIMHEFRLEESEDDQDGGSDDGWVICRVFKKKCFFKTGGSEGSSSSSQNNRETNNYITTTSATNTDGLYMHNQSQSFHHQLLPSAQPANLYRPEVGLTYTSNPYSQIQVQDLLPRPPYDFTVLPHDSSSGQIHHQQPGRDASDWAMIDTSMDQNQNQNLLEAHQQPQRGEEMDLWGYGK*	ATGGCTGTGTTGCAGACAGAGGAATCAAGCAAACTGCAGAGACTGTTGGAAGAAAGTTACCAAGGGCAAGGGACATATGCTTCAAAATTAATACAACAACTAAACATGTCTAATGAATATAAATTTTCCTCGAAAATcaAGAGATGCAGGATTGGAGCCACACCACAAAACGAGTGGTACTTTTTCAGCCACAAGGACCGAAAGTACCCGACAGGTTCTAGGACCAACCGAGCCACCAACGCTGGCTTCTGGAAAGCCACAGGCCGCGACAAGTGTATCCGAAGCACCTACAAGAAAATCGGAATGCGCAAAACCCTCGTTTTTTATCGGGGTCGTGCTCCTCATGGCCAGAAGACTGACTGGATCATGCACGAGTTCCGCTTGGAGGAGTCAGAAGAT…
HcNAC7	rna-HHC001813.2	LG1	96600254	96602697	-	365	40937.8	5.6	-0.655	MAIAAAMRGMEEQRTDIDTGINSNNIINNKEEEVVVVEDDGHENDVVMPGFRFHPTEEELIEFYLRRKVEGKGFNVDLITSLDLYSYDPWELPALATIGEKEWFFYVPRDRKYRNGDRPNRVTTSGYWKATGADRTIRSDQSSRSIGLKKTLVFYSGKAPKGIRTAWIMNEYRLPHGETDQYHKGEISLCRVYKRASDPFHLPATLPSKPSSSSSSNSGDPTSHKHHKSPPPPPIFTPPNTENIPKTDQDIPSIAYNTTTINPVANTTISATSILMEEEQVASINLHHPKSPNDMASPTIDELNRIVCYNQSYLSNDNQQIHILSSLSSQPQLVPLTVLPNSLPTIPDKLWEWSSLPEGESGFK*	ATGGCAATCGCAGCGGCCATGAGAGGGATGGAAGAGCAACGAACCGATATCGATACTGGCATTAATAGTAACAATATTATCAATAATaaggaggaggaagtggtggtggTAGAGGATGATGGGCATGAGAACGACGTGGTGATGCCGGGATTTAGGTTCCATCCAACCGAAGAGGAGCTGATTGAGTTCTATCTCCGACGCAAAGTGGAGGGCAAAGGATTCAATGTCGACCTCATCACCTCCCTCGATCTCTATAGCTATGATCCTTGGGAACTCCCAGCATTAGCAACAATCGGGGAGAAGGAATGGTTCTTTTACGTCCCTAGAGACCGGAAGTACCGGAATGGTGACCGGCCAAACCGGGTGACAACATCGGGGTACTGGAAGGCCACTGGTGCT…
HcNAC8	rna-HHC003087.1	LG1	166474268	166476142	+	296	34353.8	6.36	-0.693	MNTLPHVPPGFRFYPTDEELVDYYLRKKVASGKIDLNVIREVDLYKIEPWDLPEFCRIGAEEQHEWHFFSHKDKKYPTGTRTNRATKTGFWKATGRDKPIYFKHNLIGMRKTLVYYMGRAPNGQKSDWIMHEYRLESNENGTPQEEGWVVCKVFKKRVTAIKRASEVEPSHWFEEQVSFIPDNLDAFHHLPHLQSPKLLPNFANYSSSHQFPHVQNQLQTVGGNMIDQYQSEVGHVTDWRILDKFVASQLSPGDVSKEPNLTDLAKIIQVSNKREEAAEEFESISNSSCPIELWM*	ATGAATACATTGCCACATGTACCTCCTGGGTTCCGTTTCTACCCAACTGATGAAGAACTCGTCGATTACTATTTAAGGAAGAAAGTAGCTTCAGGAAAAATTGACCTAAATGTCATAAGAGAGGTTGATCTCTACAAGATTGAGCCATGGGATCTTCCAGAATTCTGTAGGATAGGAGCAGAAGAGCAACATGAATGGCATTTTTTTAGCCACAAAGATAAGAAATATCCAACTGGAACTCGCACCAATAGAGCGACAAAAACAGGATTTTGGAAAGCTACAGGGCGGGATAAACCTATTTATTTCAAGCATAACTTGATAGGAATGAGGAAGACATTAGTCTATTACATGGGCAGAGCACCAAATGGACAAAAGTCTGACTGGATTATGCATGAGTAT…
HcNAC9	rna-HHC004054.1	LG1	240605911	240609793	-	281	31759.7	6.13	-0.691	MMERGRDAEADLRLPPGFRFHPTDEELVVHYLCPKLAKQCIPVPIIADVNLYKYDPWDLPDKALFGQREWYFFTPRDRKYPNGCRPNRAARSGYWKATGADKPISSIGGGSGGGRPLGIKKALVFYHGKAPSGIKTDWIMHEYRLADAIRNKGSSRLDDWVLCRLYNKKNAWGKKIQVPKAEEDSDSFRTLESDIERPELDCPVQPAFNYPTQPQNEVDQEALRTINVENNSNNDWFVDLNLDDLQNSSAPLNSVPPSLDLSSQDYLYYSSLGSLFPKSG*	ATGATGGAGAGGGGAAGAGATGCAGAGGCGGATCTGAGGCTGCCACCGGGGTTCCGGTTCCACCCGACCGACGAAGAGCTGGTGGTTCATTACCTCTGCCCCAAGTTAGCAAAGCAGTGCATCCCTGTTCCGATCATCGCTGATGTCAATCTTTACAAGTACGACCCATGGGACTTACCAGATAAGGCATTGTTTGGGCAGAGGGAGTGGTACTTCTTCACACCTCGCGATCGGAAATACCCAAATGGATGTAGGCCTAACAGAGCTGCAAGAAGTGGGTATTGGAAGGCAACTGGTGCTGATAAGCCGATTTCGTCCATTGGGGGTGGCAGTGGCGGGGGGAGGCCTCTTGGAATCAAGAAGGCTCTGGTTTTCTATCATGGGAAAGCACCTAGTGGT…
HcNAC10	rna-HHC004055.1	LG1	240704185	240705800	-	309	35124.5	6.51	-0.644	MPMSNPAELLPPGFRFHPTDEELILHYLRNRASAKPCPVSVIAEIDIYKFDPWDLPCKAIMLGDKEWYFFSPRDRKYPNGVRPNRAAASGYWKATGTDKPIVSGSENIGVKKALVFYQGRPPKGLKTNWIMHEYRLAEAGNANTYKPLKLRDHSMRLDDWVLCRIYKKCNSSSMVPPLMDQEQEDSGTEDSYIPSAQENPIKLHKSSSINEFFQYYANLFDTQPELPISSFTSLLSNPNPTALYNNGIDTSLGPHRMEEVEFPSPSKRQRTTEVTESSSVGNFSNQFDASHYNSLHQQLLFNSHFGFQ*	ATGCCCATGTCGAACCCGGCCGAATTGCTACCACCGGGATTCCGTTTTCACCCGACAGACGAGGAGCTCATCCTTCATTACCTCAGAAACAGAGCCTCTGCCAAACCCTGCCCTGTTTCGGTCATAGCAGAGATCGATATATACAAGTTCGATCCTTGGGATTTGCCCTGTAAGGCAATTATGTTGGGGGACAAAGAATGGTATTTCTTCAGTCCGAGAGATCGCAAGTACCCGAACGGAGTTAGGCCGAACAGAGCTGCGGCTTCGGGCTATTGGAAGGCGACGGGGACAGATAAACCAATTGTTTCCGGGAGTGAAAATATCGGAGTTAAGAAGGCGCTGGTTTTCTATCAAGGGAGGCCACCAAAGGGGTTGAAGACAAATTGGATTATGCACGAA…
HcNAC11	rna-HHC005063.1	LG1	402816079	402818415	+	225	25665.3	4.91	-0.74	MGLRDIESNLPPGFRFYPSDEELVCHYLYKKVSNERVSEGTMVEVDLHSREPWELPEAAKLSANEWYFFSFRDRKYATGSRSNRATKFGYWKATGKDRVVSDLMSHEIEDWVLCRVFHKRKGEEVRNISSSPPLVTDNHHLKSSGPYNDTNNNDNNNSSSTLPFIDDITSFNFLQCNLLDLPPQMEVEVGSSCGETAGFHLDLGFEDDADGMEYRFEGGRNELN*	ATGGGATTAAGGGATATAGAGAGCAATCTACCACCAGGGTTCAGGTTCTACCCAAGTGATGAGGAATTGGTTTGTCACTACCTCTACAAGAAGGTGAGCAATGAGAGAGTATCTGAGGGAACTATGGTGGAAGTGGACTTACATTCCCGCGAACCTTGGGAACTGCCTGAGGCGGCTAAGTTAAGCGCAAACGAATGGTATTTCTTTAGCTTCAGGGACCGGAAGTATGCCACTGGCTCTCGTTCCAATAGGGCGACCAAATTTGGATACTGGAAGGCTACAGGCAAGGATCGGGTGGTGTCTGATCTGATGAGCCATGAGATTGAGGACTGGGTACTCTGCAGGGTATTCCACAAGAGGAAAGGAGAAGAAGTGAGAAACATAAGCTCATCACCACCA…
HcNAC12	rna-HHC005720.1	LG1	457834721	457863384	+	1285	141902	4.91	-0.525	MPPVLSTNPRVHRAAPEGYWKSTGNDRAVRGGREGEEVVVGMKKTLVFHRGKAPQGGRTDWIMHEYRLLERDYKGRKGSYVICRIFKKIGLGPSRAVYHGAPFVEEEWEIEAPTALTGNASLDGADGAEQDLFVVSRIFQKSGHGAKRGVNYGAPFVEQEWEKVVAEEKVVAEDSPDAAMHDATGTGEKDHVHSDDIEQGTSETMYNIGGLVEVAYINNKLPIAWYSATVMKVVKDNIFLVEYESLRTEDDTLLREIVSSQYVRPRPPPTSDKKFNLLDEVEAFYRSGWWQGVVARVNPCSKYNVKLMHWEEEIEFSHTELRLLYDWVDGQWIQSSQDNSIESEDLCISESVSCETNTEDLYAPESVGCESNTASVNYEDKNSQNELENLHPSKKAKIG…	ATGCCGCCGGTGCTGAGCACGAACCCTAGGGTGCACAGGGCAGCGCCGGAGGGGTATTGGAAGTCGACGGGGAATGATCGGGCTGTGAGAGGGGGGAGGGAgggggaggaggtggtggtggggaTGAAGAAGACGTTGGTGTTTCATAGGGGGAAGGCGCCGCAGGGGGGGAGGACGGATTGGATCATGCACGAGTATCGGTTGCTGGAGAGGGATTATAAAGGGAGGAAAGGGTCGTACGTCATATGTAGGATTTTCAAGAAGATTGGACTGGGACCGAGCAGAGCTGTTTACCATGGCGCCCCGTTcgttgaggaggagtgggaaaTTGAAGCTCCTACTGCTCTTACTGGAAATGCATCCCTGGATGGCGCTGATGGCGCTGAACAgGACTTGTTC…
HcNAC13	rna-HHC005722.1	LG1	457968882	457974352	-	247	28451.5	9.88	-0.631	MPTTTATAEPRRPPPGFRFFPTDAELILAYLRPKTLNLPLPPSTANFIAPVDIYAHPPWRLPALSTAGNRRNEWYFFATVDGVERNRRRTGEGFWKSISSDKGVFDGKRKVGVKKMLVYYSGQQGKGKRSTGWKMKEYRLDEEGRRRERGDSVCLSFLSESYFFCSVDRNYCFSYVSHRVTPQGFWKTSGYDHPIYHATKIIGMRKTLIFHAGRNPCGQRTNWIMHEYRLEDGQSNSMPFVILFPN*	atgccgACCACCACCGCCACCGCTGAGCCACGTAGACCACCGCCGGGCTTCCGCTTCTTCCCGACCGACGCGGAGCTGATCCTCGCCTACCTCCGCCCCAAAACCCTCAACCTCCCTCTCCCCCCTTCCACTGCCAACTTCATCGCCCCCGTCGACATCTACGCCCACCCGCCGTGGCGGCTTCCCGCGCTTTCCACCGCCGGAAACCGCCGGAACGAGTGGTACTTTTTTGCTACCGTCGATGGGGTAGAGCGCAACAGGCGGAGAACCGGGGAGGGGTTCTGGAAGTCGATCAGTTCAGACAAGGGGGTGTTCGATGGGAAGAGGAAGGTGGGGGTAAAGAAGATGCTGGTGTATTACAGTGGGCAGCAGGGGAAGGGGAAGAGGTCGACGGGATGG…
HcNAC14	rna-HHC005723.3	LG1	458004076	458036554	+	912	103164	5.93	-0.654	METTNTNNAEQRRPLPGFRFFPTDVELILTYLRPKTFNLPLPPSTDSFIATVDIYKHPPWLLPLLSPIAGGETDWYFFATVKGGERKRRRTEEGFWKSCCFDTPVFEGKRKVGMKKRLVYYSGQQLKGKRVTEWVMKEYRLEDEEGGGGNLGPRSVVCRVYRKGRSRPASAAKDLGPTGGDLAAGKEEQETNTTIVRELSSSMPNYLATSPSAPGFGFHPTGVELVNYYLKHKISGLSFHVDAIVEVDLYKWSPWDLTSLYRSSSGSHDLESYFFCSVVSYVSHRLSPQGFWKSSGYDRPIYHATKIIGARKTLVFYAGRNPSGQKTNWIMHEYRLDDGQSNSTSFGSSFVICKIFLQKERAPRRRRAQSGSSFIEEQVEAEQDLVLSGEASITPEVSK…	ATGGAGACCACCAACACCAACAACGCAGAGCAACGTCGGCCACTACCGGGATTCCGCTTCTTCCCGACCGACGTCGAGCTGATCCTCACCTATCTCCGCCCCAAAACCTTCAACCTCCCGCTCCCCCCTTCCACCGACTCCTTCATCGCCACCGTCGACATCTACAAGCACCCGCCGTGGCTTTTGCCGTTGCTCTCCCCGATAGCGGGGGGCGAGACCGATTGGTACTTCTTCGCCACCGTTAAGGGAGGAGAGCGCAAGAGACGTCGCACCGAGGAGGGGTTCTGGAAGTCGTGTTGTTTCGACACGCCGGTGTTCGAGGGGAAGAGGAAGGTGGGGATGAAGAAAAGGCTGGTGTATTACAGTGGGCAGCAGCTCAAGGGGAAGAGGGTGACGGAG…
HcNAC15	rna-HHC005724.1	LG1	458037826	458051748	+	990	111436	5.19	-0.635	MATTAAATATAPAPATAPAASDLPPPLPGFRFFPTDAELLVSYLHPKTLNLPLPPLTASFIAAVDIYAHPPWRLPALSPIANTETEWYFFTAIKPKNRRTGEGFWKSCSFDTPVFEDKRKVGMKKTLVYYSGDSTTRTLSEWVMKEYRLDEDGRTIEGPIPVLCRIYRKGIGHRRGGRSKPVAASEDLDPTRGDLAVGGVDQGSPFVLCKIFLQKERASRRQRAKSVASFIEEEQVEAEQDMVLAGEASVTPEVSTGNARDQDHMDTQDLQVEEEHDLVLAGKASATHEVSTVNAQDQGHMGTQDSEQMCEEQVEAEQDLVLSREASATHEVSSENAQDQDHTDTQDFEEGTAITMFDIGSRIEVANVKKDIPVAWYMAIIMKVIDEKLFLVEYESLRK…	atggCAACCACCGCCGCCGCCACAGCCACCGCCCCCGCCCCCGCCACCGCCCCCGCCGCCTCAGACCTACCTCCTCCACTGCCGGGCTTCCGCTTCTTTCcgaccgacgccgagctcctcgtCTCCTACCTCCACCCCAAAACCCTCAACCTCCCTCTTCCTCCTTTGACCGCCTCATTCATTGCCGCCGTCGACATCTACGCCCACCCGCCATGGCGGCTGCCGGCGCTCTCCCCCATCGCCAACACCGAGACCGAATGGTACTTCTTCACCGCCATCAAGCCCAAGAACCGGCGAACCGGGGAGGGGTTCTGGAAGTCGTGCAGTTTCGACACGCCGGTGTTCGAGGATAAGAGGAAGGTGGGGATGAAGAAGACGTTGGTTTATTACAGTGGGGAT…
HcNAC16	rna-HHC006725.1	LG2	18068701	18080598	+	237	26320.3	4.88	0.096	MMRHDRAWILLQSTIPVATLVGCSVTAGGVMSLVGAELPQDEVLPIQWVLFPFFVSQISSIAFLDLPLRHLVADLPSDIQLQNLLLGLSPLLRDSDISAPARKVSLAMEVLRTVDLPPGFGFHLTDVELVSHYLKRNFLGLKIDHEVVGSASTLMQDEHWSNLVNSAKDRGCYFQVPKLHEFFFNVSNLKSLRVKRVVIVEHKLTEIEMELGNMETEPAQEKDFGMDDEGGGVDED*	atgatgcgtcatgatagggcgtggatactgctccagagtaccatcccggtggcgacgctcgtggggtgttcggtgactgcgggtggtgtcatgtctttggtaggagctgaattaccacaggatGAAGTCCTCCCCATTCAATGGGTCCTCTTCCCATTCTTTGTTTCACAAATTTCCTCCATTGCCTTCCTTGatttgcctcttAGACATTTGGTCGCagacttgccttccgatatccagttgcagaacttgctcctcggcttgagtcctctgttgcgcgactctgatatttctgcacctgctcgaaagGTTTCTCTTGCAATGGAAGTTTTAAGAACCGTAGATCTGCCCCCAGGATTTGGGTTTCACCTAACAGATGTTGAACTTGTTTCGCATTAT…
HcNAC17	rna-HHC007222.1	LG2	60042430	60056739	+	112	13173.1	5.82	-0.22	MFTGVEGLGFRLRWSRVAVVVGPGYENNSMIHRVITTTLQYEYMPHVPPVFHFYPTDEELVDYYLRNKLASGKIDLNVIREVDLYKIEPWDLPEFCRIGAKELHEWHFFSH*	ATGTTTACGGGGGTTGAGGGTCTCGGGTTCAGGCTGAGGTGGAGTcgggttgctgttgttgttgggcCAGGATATGAAAACAATTCCATGATTCACAGGGTGATCACTACAACACTGCAATATGAATACATGCCACATGTACCTCCTGTGTTCCATTTCTACCCAACAGATGAAGAACTTGTCGATTACTATTTAAGGAACAAATTAGCTTCAGGAAAAATTGACCTAAATGTCATAAGAGAGGTTGATCTCTACAAGATTGAGCCATGGGATCTTCCAGAATTCTGTAGGATAGGAGCAAAAGAGCTACATGAGTGGCATTTTTTTAGCCACTGA
HcNAC18	rna-HHC007282.1	LG2	69335939	69338906	-	261	29733.1	5.57	-0.741	MGLRDIETNLPPGFRFYPSDEELVCHYLYKKVSNERVTGGTMVEVDLHSREPWELPEVAKLSANEWYFFSFRDRKYATGSRSNRATKSGYWKATGKDRVVSDPTSHQIVGMRKTLVFYRGRAPNGIKSSWVMHEFRLENPRSPPKEDWVLCRVFHKRNGEEEINTSLSPPLMADNHHLESSGPYNETNNNDNNNSSTLPFIDDKASFSFLQCNFLDFPPQMDVEVGSSCGETAGFLLNLGFEDDGNGMEYRFEGGRNGLY*	ATGGGATTAAGGGATATAGAGACCAATCTGCCACCAGGGTTCAGGTTCTACCCAAGTGACGAGGAATTGGTTTGCCACTACCTCTACAAGAAGGTGAGCAATGAGAGAGTAACTGGGGGAACTATGGTGGAAGTGGACTTACATTCCCGCGAACCTTGGGAACTCCCCGAGGTAGCTAAGTTAAGCGCAAACGAATGGTATTTCTTTAGCTTCAGGGACCGGAAATATGCCACTGGCTCCCGTTCCAATAGGGCCACCAAGTCTGGATATTGGAAGGCTACAGGCAAGGATCGGGTGGTGTCTGATCCGACGAGCCACCAGATTGTTGGAATGAGGAAGACTTTGGTGTTCTATCGAGGAAGAGCTCCGAATGGGATCAAATCCAGTTGGGTCATGCAT…
HcNAC19	rna-HHC008059.1	LG2	204256541	204260411	+	134	15147.6	9.96	-0.544	MIVIPLDSPPVGFRLRPTDEELVNHYLKGKINGRIRSELQVIPEIDVCKCEPWDKSVIRSGDLEWFFFSPKDRKYPNGQRYLVWVNELGKKQPMLKLLKGGIRATRAGPGLNCPGFARSRANADQARRFRGPG*	ATGATAGTAATACCCCTAGATTCTCCTCCCGTCGGGTTCCGCCTCCGTCCAACCGACGAGGAGCTCGTCAACCACTACCTCAAGGGCAAGATCAACGGTCGGATCCGCTCCGAGCTTCAAGTCATCCCCGAAATAGATGTCTGCAAGTGCGAGCCGTGGGATAAGTCTGTGATACGGTCGGGGGATCTGGAGTGGTTCTTCTTCTCGCCGAAGGATAGGAAGTATCCGAACGGGCAGAGGTACCTGGTGTGGGTAAATGAGTTAGGGAAAAAGCAACCTATGTTGAAATTATTAAAGGGTGGCATCCGGGCCACCCGGGCCGGCCCGGGCCTGAACTGCCCAGGCTTTGCCCGTTCCCGGGCCAACGCGGACCAGGCTCGAAGATTTCGCGGGCCGGGC…
HcNAC20	rna-HHC008124.1	LG2	213904496	213906266	+	307	34830.1	6.84	-0.657	MLNPAESLPPGFRFHPSDEELILHYLRNRASSKPCPVSVIAEIDIYKFNPWDLPGKAIMLGDKEWYFFSPRDRKYPNGVRPNRAAASGYWKATGTDKPIVSGSENIGVKKALVFYKGRPPKGLKTNWIMHEYRLAEAGNTNTYKPLKLRDHSMRLDDWVLCRIYKKSNSSSMVPPLMDQEQGDSGTEDSYIPSAQDNPIKFHKSSSINEFFQDYANLFDTQPELPIPGFTSLLSNPLPTAHYHNGIDTNLGPHHLEEVEIPSPSKRQRTTEVTDSSVVGNFSNQFEASHYNFFNQQLLFNSHFGFQ*	ATGTTGAACCCGGCAGAATCGCTACCACCGGGCTTCCGTTTCCACCCGTCTGACGAAGAGCTCATCCTTCATTACCTCAGAAACAGAGCATCTTCCAAGCCCTGCCCTGTCTCAGTCATAGCTGAGATCGATATATACAAGTTCAACCCCTGGGATTTGCCTGGTAAGGCAATCATGTTGGGGGATAAAGAATGGTATTTCTTTAGTCCGAGAGATAGAAAGTACCCAAACGGAGTTAGGCCGAACAGAGCTGCAGCTTCGGGCTATTGGAAGGCGACGGGGACCGACAAACCAATTGTTTCGGGGAGTGAAAATATCGGAGTTAAGAAGGCGCTCGTGTTCTATAAAGGCAGACCACCAAAGGGGCTGAAGACGAACTGGATTATGCACGAATATCGA…
HcNAC21	rna-HHC008918.1	LG2	285305844	285307709	+	299	34717.1	6.5	-0.723	MNTLPHVPPGFRFYPTDEELVDYYLRKKVASRKIDLNVIRDVDLYKIEPWDLPEFCRIGAEEQHEWHFFSHKDKKYPTGTRTNRATKTGFWKATGRDKPIYSKHNLIGMRKTLVYYMGRAPNGQKSDWIVHEYRLESNENGTPQFSSQEEGWVVCKVFKKRVTAIKRAIEVESSHWFEEQVAFMPDNIDAFHHLPHLQSPRLLSNFANYSSSHQFPHLQNQLQTVGANMIEHQSEVGQLTDWRILDKFVASQLSPGDVSKEPNLTDLAKTSQVSNKREEATEEFESISNSSCPIELWM*	ATGAATACATTGCCACATGTACCTCCTGGGTTCCGTTTCTACCCAACAGATGAAGAACTCGTTGATTACTATTTAAGGAAGAAAGTGGCTTCAAGGAAAATTGACCTAAATGTCATAAGAGATGTTGATCTCTACAAGATTGAGCCATGGGATCTTCCAGAATTTTGTAGGATAGGGGCAGAAGAGCAACACGAGTGGCATTTTTTTAGCCACAAAGATAAAAAATATCCAACTGGAACTCGCACCAATAGAGCAACAAAAACAGGATTTTGGAAAGCGACAGGAAGGGATAAACCTATTTATTCGAAGCATAACTTGATTGGTATGAGGAAGACATTAGTTTATTACATGGGTAGAGCGCCAAATGGACAAAAGTCAGACTGGATTGTGCATGAGTAT…
HcNAC22	rna-HHC010125.3	LG2	356335825	356338009	-	368	41616	7.16	-0.68	MAIAAAMRGMEVQRTDIDSSINNNEEELVVIGRKVVEEDGHENDVVMPGFRFHPTEEELIDFYLRRKVEGKRFNVDLITFLDLYRYDPWELPALATIGEKEWFFYVPRDRKYRNGDRPNRVTTSGYWKATGADRTIRSDQSSRSIGLKKTLVFYSGKAPKGIRTAWIMNEYRLPHSNTDQYNKGEISLCRVYKRASDPSHLLPATLPSKPSSSSNTSDPTTSHKHHKSPPPPPPPPIFTSPNTDKIPKTTQDMPSIVYNATTTNPIPNTISATSIMEEEQVCSINLHHPKSPNDMVSPTIDELNRIVGYNQSYLISNNNQQIHILPSLPSQPQLAPLTVLQPNSLPNIPDKLWEWSSLPETGGWKRI*	ATGGCAATCGCAGCGGCCATGAGAGGGATGGAAGTGCAACGAACTGATATCGACAGTAGCATCAATAACAACGAGGAAGAATTGGTGGTGATTGGTCGTAAGGTGGTAGAGGAAGATGGACATGAGAACGATGTGGTGATGCCAGGATTTAGGTTCCACCCAACCGAAGAGGAGCTGATTGATTTCTATCTCCGACGCAAAGTGGAGGGCAAAAGATTCAATGTCGACCTCATCACCTTCCTCGATCTCTATCGCTACGATCCTTGGGAACTCCCAGCATTAGCTACAATCGGAGAGAAGGAATGGTTCTTCTACGTCCCTAGAGACCGGAAGTACCGGAATGGCGACCGACCGAACCGGGTCACAACCTCAGGCTACTGGAAGGCCACTGGAGCTGAC…
HcNAC23	rna-HHC010220.1	LG2	361940143	361941675	+	155	17536.6	6.34	-0.562	MGDYSELPPGFHFMPSDEELVSHFLYCKAAHLPCQPNIIPTLNLHQFDPWDLNGNALQGGNEVWYFFGRNTQSRATPNGYWSPIGMDETITSHHHQDVGIKKTLAFYFGERKTNWIMHEYHLSTATTNSGRSTSRKRANQSGTVSIYSECHVIC*	ATGGGAGATTACAGTGAACTCCCACCAGGCTTCCATTTCATGCCCTCAGATGAAGAGCTAGTCAGCCACTTCCTATACTGCAAGGCTGCTCACCTCCCTTGCCAACCCAACATCATCCCCACTTTGAACCTCCATCAATTTGACCCATGGGACCTCAATGGGAATGCACTCCAAGGAGGCAACGAAGTATGGTACTTCTTTGGTCGTAACACCCAGTCCAGAGCTACACCAAATGGCTATTGGAGTCCCATTGGCATGGATGAGACAATCACTAGTCATCACCATCAAGATGTTGGGATAAAGAAAACCTTAGCCTTCTATTTTGGTGAACGCAAAACCAATTGGATAATGCATGAATACCATCTGTCTACTGCTACCACCAATAGTGGAAGGTCGACC…
HcNAC24	rna-HHC010554.1	LG2	382877614	382883868	+	421	47369.6	5.78	-0.475	MEVLRTLDLPPGFGFHPTDVELISHYLKRKVLGLKIDHEVIPEVDIYKHEPWDLPARCPVPSADCKWHFFAARDKKYPNGYRSNRATKAGYWKSTCKDRNIRYQNRVIGSKKTLVFHAGRPPCGKRTDWIMHEFCINERECKAAPDMKGSYVLCRVTKRDGENIVENVPLLSENIDDYCKDTSLETAEKSPIPSDSVEDIEAWLSELYDPNFLADFILTEVKSEPTVSQEAISSVAINNQEPLGSNFLTEIPDYSDHLFPVDEFYSILQSGNPSYGDQQRSLSEDQTFNKYMNKNDEFITPTPTRTPVDDSANHAGIQIRNREIKSSSSSVQTQKIRLLTSKMEARNGGEPLCGVVKDEKIFHLESRLVSDDASLVKKMSIPKDSSTARTVKSGLFSCF…	ATGGAAGTTTTAAGAACCTTGGATCTGCCCCCAGGATTTGGGTTTCACCCAACAGATGTTGAACTTATTTCGCATTATCTGAAGAGGAAAGTTCTTGGGCTGAAAATTGATCATGAAGTAATACCGGAGGTTGACATCTATAAGCATGAGCCTTGGGACTTACCTGCAAGATGTCCAGTTCCATCTGCAGATTGCAAGTGGCACTTCTTTGCAGCTCGTGATAAAAAGTATCCAAATGGTTATCGCTCAAATAGAGCCACAAAAGCAGGGTATTGGAAGTCTACTTGTAAAGATCGGAACATTAGGTATCAAAATCGGGTCATAGGGAGCAAGAAGACCCTAGTTTTCCATGCAGGGCGCCCTCCTTGCGGAAAGCGTACGGATTGGATCATGCATGAA…
HcNAC25	rna-HHC011022.1	LG2	408315836	408317584	-	317	35583.2	6.47	-0.64	MDALRFLGSQFPPGFRFHPTDQELIIHYLRNKVTSSLNPATSIIADIDLYKFNPWELPGKAFFGDGEWFFFSPRDRKYPNGARPNRAAGSGYWKATGTDKPIIASGGSQCLGVKKALVFYKGRPPKGIKTDWVMHEYRLLDDNKSSTWNQKPRGSMRLDDWVLCRVRQKGSTPTETEEKSETSGLINPPILQNTSREPKLKEKSNSLYEWSDYQLLAYLLNSQEGGESGYGDSDVDAKKISGLNNMDGGFQANQEEKPQEISSMLNSIKRTLSFGILDEMMMMPPAKRLHFSSIIEEQSSPSGSVSVEETCPEFLL*	ATGGATGCTTTAAGGTTCCTAGGCTCGCAGTTCCCACCAGGCTTCCGATTTCATCCAACTGATCAAGAGCTCATAATTCATTATCTGAGAAACAAAGTCACCTCTTCTCTGAACCCTGCAACATCTATAATTGCTGATATTGACTTGTACAAATTCAACCCCTGGGAACTCCCAGGGAAGGCCTTCTTTGGGGATGGGGAATGGTTCTTCTTTAGTCCCAGAGACAGGAAATATCCTAATGGGGCACGGCCCAATCGGGCGGCAGGGTCTGGATATTGGAAAGCAACAGGTACAGACAAGCCAATCATCGCTTCCGGTGGGTCCCAGTGCCTCGGTGTCAAGAAGGCTCTTGTATTTTACAAAGGCCGGCCACCAAAGGGCATCAAGACTGATTGGGTC…
HcNAC26	rna-HHC011023.1	LG2	408346960	408348424	-	318	35603.8	6.03	-0.664	MDGCFLPGSQFPPGFRFHPTDQELIIHYLRKKVTSSVTPATSIIADIDLYKFNPWQLPGKAMFGEGEWFFFTPRDRKYPNGSRPNRAAESGYWKATGTDKPIIAVGGSECLGVKKALVFYEGKPPKGVKTDWVMNEYRLLDGNKSSYWTQKHKGSMRLDDWVLCRVRQKGSMMTDTEEKQGTSNASKPSISVNSDDDIVGQKKSEIYEWSDNQLLAYLLGTQEEGRESTSEDSDSPKSLSNDNLSSGYNRYSDGLLQSPQIVSNAFDSLKRTLSFGALDELMLQTPGKRLQFSSNIYERPSPTNSFSVDQTSAEFII*	ATGGATGGTTGTTTCTTACCAGGGTCTCAGTTCCCTCCAGGTTTTCGATTTCATCCAACCGATCAAGAACTCATCATACACTACTTGAGGAAGAAGGTCACTAGTTCCGTGACTCCTGCAACGTCGATAATTGCTGATATTGACCTTTACAAGTTCAACCCCTGGCAACTTCCTGGTAAGGCAATGTTTGGTGAAGGTGAATGGTTCTTCTTTACACCGAGGGATAGGAAATACCCTAACGGATCACGACCGAATAGGGCAGCTGAGTCGGGATACTGGAAGGCAACCGGTACGGACAAACCAATCATTGCTGTTGGAGGGTCTGAATGCCTAGGTGTGAAGAAGGCGCTTGTGTTTTACGAAGGGAAACCACCAAAGGGGGTGAAGACTGACTGGGTC…
HcNAC27	rna-HHC011193.1	LG2	418753070	418760974	-	268	28541.3	10.39	-0.772	MTTKTNSSSSKIDAKHRMNSKCGCGCKNKDWVGAGVKDTDIHAKVASKSHIDITIGDGICYTHKGVTRDGSKHHRSKAYTTGTRKRRKITDKGTRWHKTGKTRVMVNGKKGCKKIVYTNGKRKKTNWVMHYHGRGVVSKIYTRCGSTGAAGGGGVSNIGGGVGHKRDSTGSGSCSSSKVMSRHVGMSGYSGNSAIRRDVGVGDVTKGRRNGDTAHNISRTNISAISTHNAVDDYVSRMTKHHKVRSAAGDIMGCTSASNRGIYVKGV*	ATGACCACCAAAACTCCAAACCCATTGAGCAGCAGCTCTAAATTCATCGATGCCAAGCTCGAAGAGCATCGGATGAATGAGTCCAAGCAGTGCCCGGGTTGCGGTTGCAAGCTCAATCAAAAGCCGGACTGGGTAGGGTTACCGGCCGGAGTTAAATTCGACCCGACAGATCAAGAACTGATTGAGCATCTAGAAGCAAAGGTCGCCGAGGAGTCGAAATCTCATCCTTTGATAGATGAGTTTATACCCACAATTGAGGGAGAAGATGGTATCTGCTACACTCATCCTGAGAAACTACCTGGTGTGACCAGAGACGGCCTGAGCAAGCACTTCTTCCACCGACCATCCAAAGCGTACACAACAGGCACCAGAAAACGACGGAAGATCCAAACTGAATTC…
HcNAC28	rna-HHC011671.1	LG2	442302433	442305427	-	276	30754.2	7.71	-0.727	MHADKCRIGTGPQNEWYFFSHKDKKYPTGTRTNRATTAGFWKATGRDKAIHVGSCSRRIGMRKTLVFYTGRAPHGQKTDWIMHEYRLDDDCSDVQEDGWVVCRVFKKKNHHQRGLGIPPDSIPQEEEVHFPHNHNNNYNHFTIPPSDTYSSSNFDTNSLHLPQLLSTEPSPHPTFISPSLSLNSLDLECSHNLMKLTSGISASGNGVTVLNGGGGGGDWSILDKLLASHQNLDQLFTNNNNTNINKCNGNPTTSQFPFQYLGCDAHELLKFSKLG*	ATGCATGCAGATAAATGCAGAATTGGAACTGGGCCACAAAACGAGTGGTACTTCTTCAGCCACAAGGACAAGAAGTACCCTACCGGAACTCGAACTAATCGGGCAACAACCGCTGGATTCTGGAAAGCAACAGGGAGGGACAAAGCCATCCATGTTGGCAGTTGTTCAAGGAGGATTGGGATGAGAAAAACTCTGGTCTTCTACACTGGGAGGGCACCCCATGGCCAGAAGACTGACTGGATCATGCACGAATACCGCTTAGATGATGATTGTTCCGATGTTCAGGAAGATGGATGGGTTGTTTGTAGGGTTTTCAAGAAGAAGAACCACCACCAAAGAGGACTAGGAATCCCACCAGATTCCATTCCCCAAGAAGAGGAAGTCCACTTCCctcacaac…
HcNAC29	rna-HHC014532.1	LG3	248222032	248232049	+	379	42029.4	5.73	-0.565	MARTWLVNSIGIARKVKNATRLTNYEIKDLGIEAHRECPNCKHPIDNSDVSLDWPGFPAGVKFDPTDAELLEHLAGKSGAGNSKAHMFIDEFIPTLQGDQGICYTHPENLPGVKKDGNSVHFFHSISNAYSTGHRKRRKIHDVRNSLSEERVRWHKTGKTKPVMDNGIQKGWKKIMVLYRSLKKGCKPDKVNWVMHQYHLGVDEEEKDGDLVVSKIFYQLNGKQVGNEAVLEEPNVVTAGTCPRTPIASITHPPRPEKNSPLSEAQDCNPQVFLEVHPEVKVPELAAHQMNVGLDCLWSTGESQAIGEQEPTSLEDLLFCHEVLDPSSGLGNGSNGLLDGNNMFPELDNLDMGTPPDFQLADLQFGSQDSISSWLDRL*	ATGGCAAGGACATGGCTTGTTAACAGTATAGGAATTGCGAGAAAAGTGAAAAATGCTACTCGCTTAACTAATTATGAAATCAAAGATTTGGGGATTGAAGCTCATCGTGAATGCCCCAACTGCAAGCATCCTATTGATAATAGCGATGTTTCTTTGGATTGGCCAGGTTTTCCGGCTGGTGTAAAGTTCGATCCAACAGATGCTGAGCTTCTGGAGCATTTAGCCGGGAAATCTGGTGCAGGTAACTCAAAAGCTCACATGTTCATTGATGAATTTATCCCTACCCTTCAAGGGGACCAAGGCATATGCTATACTCATCCTGAAAATCTCCCtgGTGTTAAGAAAGATGGAAACAGTGTTCACTTCTTCCACAGTATTTCCAATGCATATTCTACTGGC…
HcNAC30	rna-HHC000795.1	LG3	41682888	41684230	+	317	35384.6	8.2	-0.687	MEGCFLPGSQFPPGFRFHPTDQELIIHYLRKKVTSSMTPATSIIADIDLYKFNPWQLPGKAMFGEGEWFFFTPRDRKYPNGSRPNRAAGSGYWKATGTDKPILAVGGSECLGVKKALVFYQGRPPKGIKTDWVMNEYRLLDDNKSSSWTQKHKGSMRLDDWVLCRVRQKGCLSTDTEEKQGTSNASKPSISVNSDDNIVGEKKSEIYEWSDNQLLAYLLGTQEGRESTSEDSGSPKSFSNNNLSSGYNRYSDGLLQSPQTVSNAFDSLKRKLSFGELDELMLQAPGKRLQTSSTIYERPSPTNSFSVDQTSAEFII*	ATGGAAGGCTGTTTCTTACCAGGGTCTCAGTTCCCTCCAGGTTTTCGGTTTCATCCAACTGATCAAGAACTCATCATACACTACTTGAGGAAGAAGGTCACCAGTTCCATGACTCCTGCAACATCGATCATTGCTGATATCGACCTTTACAAGTTCAACCCCTGGCAACTTCCTGGTAAAGCGATGTTTGGTGAAGGTGAATGGTTCTTTTTTACCCCGAGGGATAGGAAATACCCTAATGGATCACGACCGAATAGGGCAGCAGGGTCAGGATACTGGAAGGCAACGGGTACAGACAAACCGATCCTTGCTGTGGGCGGGTCTGAATGCCTAGGTGTGAAGAAGGCGCTTGTGTTTTACCAAGGGAGACCACCAAAGGGTATCAAGACTGATTGGGTC…
HcNAC31	rna-HHC015099.1	LG3	278142071	278143521	-	292	33462.3	6.46	-0.901	MARRRDAEAELNLPPGFRFHPTDEELVVHYLCRKLAKQGLPIPIIADVDLYKYEPWDLPEKAFFGEKEWYFFTPRDRKYPNGSRPNRSAGRGYWKATGADKPVCPEGSSGSRPLGIKKALVFYHGKAPRGVKTDWIMHEYRLVTLNRTPYQNKGNLRLDDWVLCRLYNKKNAWKKNKVKEQEQDDSDSFRTIESDVELPDFESQVYQTQATIGQDSSGSLPDQSGLLRSIKEDNDWFQDLNLDDLQNSSWASSYQTMSGIDFTNPDTSYLFNGGSEPSPTPSKTNKQPPFF*	ATGGCGAGAAGAAGAGATGCAGAGGCTGAGCTGAACCTGCCACCTGGTTTCCGGTTTCATCCGACTGATGAAGAGCTCGTCGTCCACTACCTCTGCCGGAAACTCGCCAAGCAGGGCCTCCCTATCCCCATCATCGCCGACGTTGATCTTTACAAGTACGAGCCTTGGGACTTACCAGAGAAGGCGTTTTTTGGGGAGAAGGAGTGGTACTTCTTCACACCGCGAGATCGGAAGTATCCGAACGGATCGAGGCCGAATAGGTCGGCTGGAAGAGGGTACTGGAAGGCGACGGGAGCTGACAAGCCGGTTTGTCCAGAAGGGAGCAGTGGAAGTAGGCCACTTGGAATCAAGAAAGCTCTGGTTTTTTACCATGGAAAGGCTCCCAGAGGTGTGAAGACA…
HcNAC32	rna-HHC015101.1	LG3	278417413	278419644	+	351	39255.7	6.31	-0.681	MSDPTTSLPPGFRFHPTDEELILHYLRNRASSTPCPVSIIAEVDIYKFDPWDLPAKAKFGDREWYFFSPRDRKYPNGIRPNRAAASGYWKATGTDKPITITAGSQNIGVKKALVFYKGRPPKGIKTNWIMHEYRLADAGNTHTYKPLKLRDHSMRLDDWVLCRIYKKSNALSSMTYNPLSADQEQEEHSSGTEDAYLPSLQTISQETTSPFNLPKSASISELLDLAALSHLFDTQPELPISHDLSSLLGSNPNSNLFFFNNTSNGNGNGNISNDNDYNGCTNYLVHESPAIDHTSPLKRQKIAEGCYPEDSKRSQNEGCLVPNNSNQFDGSQYSLLNQQQLLLNSHLGLH*	ATGTCTGACCCCACCACTTCGCTACCTCCGGGTTTCCGGTTCCACCCGACCGACGAGGAGCTCATCTTGCACTACCTTAGGAACAGGGCCTCCTCGACGCCTTGCCCTGTCTCCATTATTGCGGAGGTCGACATCTATAAGTTCGACCCCTGGGACCTTCctgCTAAAGCTAAGTTTGGGGATAGGGAGTGGTACTTCTTCAGCCCGAGGGACCGAAAGTACCCGAATGGAATTAGGCCCAACAGGGCGGCTGCATCGGGGTACTGGAAGGCGACGGGAACTGATAAGCCGATTACGATTACGGCGGGGAGTCAGAATATTGGGGTGAAAAAGGCTTTGGTGTTTTACAAAGGGAGACCACCAAAGGGGATCAAGACTAACTGGATCATGCATGAGTAC…
HcNAC33	rna-HHC015107.2	LG3	278651906	278654955	-	349	39323	6.33	-0.792	MDECLDLPPGFRFHPTDEEIITHYLTPKVLNSNFCSRAMGDVDLNKCEPWDLPSKAKMGEKEWYFFCQRDRKYPTGMRTNRATESGYWKATGKDKEIFRGRVLVGMKKTLVFYRGRAPKGEKSNWVMHEYRLEGKSPYSHLPSRPSNSKDEWVVSRVFHKSSGAKKSPTTLLPSDSGLARMNSFADLLDSPNLPPLLDSAATPPSSSYFNANNIKDDSFDYRGLLSSSAMPSSYYLNMMGLEDLNPNPNPYGAQMGVQIPPPTSSNNYNANFMGYFQQQQQQQDDSVNKMRQCKVEQLPNRSMLSDDTGLSTDRNTDISSVVSRHDIGSCTSYDATNEAGLDLDNMWN*	ATGGATGAGTGCTTGGATTTGCCACCAGGCTTCAGATTCCACCCAACTGATGAAGAGATCATAACCCACTACCTCACCCCAAAAGTCCTCAATTCCAACTTCTGCTCGAGAGCCATGGGAGATGTGGATCTCAACAAGTGCGAACCATGGGACCTTCCCAGTAAGGCGAAGATGGGTGAGAAGGAGTGGTACTTCTTCTGTCAAAGGGATAGGAAGTACCCAACTGGGATGAGAACCAACAGGGCAACTGAATCTGGGTATTGGAAGGCGACCGGGAAAGATAAGGAGATATTCAGAGGGAGAGTTCTGGTTGGCATGAAGAAGACCCTTGTGTTTTACAGAGGGAGAGCACCTAAAGGAGAGAAGAGCAACTGGGTCATGCATGAGTACAGGCTGGAA…
HcNAC34	rna-HHC015293.1	LG3	289163147	289165082	+	478	52190.6	7.81	-0.747	MESTDSSSGSHQQQQQHLQLPPGFRFHPTDEELVVHYLKKKAASVPLPVTIIAEVDLYKFDPWELPGKAKFGEQEWYFFSPRDRKYPNGARPNRAATSGYWKATGTDKPILTSGGTQKVGVKKALVFYGGKPPKGIKTNWIMHEYRLAVDTNTNTITTSSTSRPPQRAHDTTSASATAKKASLRLDDWVLCRIYKKNNSSSSSNNCTIQRGVMMDQRESDESVDGMLSPQPQSQPQPQPQILLPMNIHNIPQTHVPSNYTATMMSRPNYRVQPLHHHEFQRGGDHAATPNYTASLFDNDDTFFQGLLTNSSSTTATTSTSTPHRHQDHLSLVAPTFHLHETQQPKRALTISASSSYWCDAAAAATGISIDPPSAKRFQLAYNNNHCNGGGGGSSKSNNS…	ATGGAGAGTACAGATTCATCTTCAGGATCccatcagcagcagcagcaacacctGCAGCTTCCACCAGGATTCCGCTTCCATCCGACAGACGAGGAGCTGGTGGTTCACTACCTCAAAAAGAAAGCAGCATCAGTCCCTCTTCCTGTCACCATCATCGCCGAGGTTGATCTCTACAAATTTGATCCATGGGAACTACCTGGGAAGGCCAAGTTTGGGGAACAAGAGTGGTACTTCTTCAGTCCAAGGGACCGGAAGTACCCGAACGGAGCGCGGCCGAATCGGGCAGCGACGTCGGGGTACTGGAAGGCGACGGGGACGGACAAGCCCATCTTGACCTCTGGTGGGACCCAGAAGGTCGGAGTGAAGAAGGCACTTGTGTTCTATGGCGGGAAGCCTCCT…
HcNAC35	rna-HHC015572.1	LG3	304034893	304040829	+	393	42968.1	4.42	-0.589	MCPLPPVSVLIEIDVDSSDEEVVLYLDRRRVWDPIPSNVITQVNPFTIDPRTSPEGIWFLYNLEDIHSHKEGSIIKSTNGYWKSMDDSRIPTSTPAVGRKTTMDFYIGQAPLGEKTNWRMLEYQADQVAEQGSNESQEKSTLCRFFLQEDEMSNTVEYCDPVACGDANCECVESMLLGLAEQEERNSSSREAANETHMAGEDGQMCQDLVPDNSMAGGQADYDFLKEDFLELKDLYDPESSASSSDNSSLMSKSMNSDECFDAEALLRDIENDGMDLQENVNSRFSVTASVRSDRVVISPPPLPAFSGNTNLVVRENRSANSSPASDPSTFSSAVGLQSDNDASMSGSSHGSRASASPSGSSQGSSSSQGSGSKSIRRMAKFRKRYCCFGSF*	ATGTGTCCTTTACCTCCCGTGTCTGTACTAATCGAAATCGATGTGGATTCGAGTGACGAAGAAGTGGTACTCTATTTGGATAGGAGGAGGGTTTGGGATCCGATTCCGTCGAATGTGATCACGCAAGTCAACCCTTTTACTATCGACCCTAGGACTTCTCCTGAGGGCATCTGGTTTTTGTACAATTTAGAGGATATACATTCTCACAAAGAAGGAAGCATTATCAAATCAACAAATGGATATTGGAAATCCATGGATGATTCCAGAATACCAACTAGCACTCCTGCAGTTGGTAGGAAAACTACGATGGACTTCTATATTGGGCAAGCACCACTTGGTGAAAAAACTAATTGGAGGATGCTCGAGTACCAGGCAGACCAGGTAGCAGAACAGGGGAGT…
HcNAC36	rna-HHC016358.1	LG4	5106712	5112754	-	345	39631.2	5.58	-0.801	MAPVTLPPGFRFHPTDEELVAYYLKRKINRQTIELDIIPEVDLYKCEPWDLPEKSFLPSKDLEWYFFSPRDRKYPNGSRTNRATQGGYWKATGKDRKVNSQRRSVGMKKTLVYYRGRAPHGSRTDWVMHEYRIDEKECESTASAAGLQDAYALCRVFKKNGPGPKVIDQHYGAPSQLHPHQYQSSSTIQLLTPHYIGEYSEDFDLENCSFTFPSQPEDDTQTPHGDNSIDAKWMQFLTQEAFSATDNIPPLIQSPASLPSKVDVQLECDRLQHKYSLPTVVDYYKFPPTHYEHCRLMISPEIYNNADNTVDILQEILSVASSPRNLISNNSNYQSTPDQFEDDQ*	ATGGCGCCGGTGACTTTGCCTCCGGGTTTCCGATTTCATCCTACCGATGAAGAGCTGGTCGCGTACTATCTCAAGCGAAAGATCAACAGGCAAACGATTGAGCTCGATATCATCCCGGAAGTTGATCTCTACAAATGTGAGCCATGGGACTTACCAgAAAAATCATTCTTGCCTAGCAAAGATCTGGAGTGGTACTTCTTCAGCCCCCGAGATCGGAAATACCCAAATGGGTCAAGGACAAACCGGGCGACTCAAGGTGGATACTGGAAGGCAACGGGAAAAGACAGGAAGGTGAACTCACAGAGGAGGTCGGTGGGCATGAAGAAAACCCTAGTTTACTACAGAGGCCGGGCGCCACATGGCTCCCGGACTGACTGGGTCATGCATGAGTACAGGATC…
HcNAC37	rna-HHC016383.1	LG4	5925597	5927862	+	297	33773.3	6.18	-0.653	MEKTMEGSGSELDLPGFRFHPTEEELLDFYLRRMVRGTKLNFDIIGTINLYRHDPWELPRLAKIGEREWYFFVPRDRRQSSGGRPNRTTERGFWKATGSDRPIRSASDPKRLIGLKKTLVFYMGRAPRGSKTDWVMNEYRLPDSSSSSSSVPPPQEDIVLCKIYRKATSLKELEQRAAMEEEARNSSLVASMPSSEKREGTTDHFFSLTDGTTTDQLLHKEEMKKEVDDDALSSLLTAAAAPPAAEAQPALAVRSVNLPEIQVPKYGMEWMQDPFLTQLRSPWLDQWSPLANLLNF*	ATGGAGAAAACTATGGAGGGAAGTGGATCCGAACTCGACTTACCGGGATTCCGGTTCCACCCGACGGAGGAGGAGTTACTCGACTTCTATTTGCGGAGGATGGTGCGAGGAACGAAGCTCAACTTCGACATCATTGGCACTATCAATCTCTACCGCCATGATCCGTGGGAGCTTCCAAGGCTGGCTAAAATAGGAGAAAGGGAGTGGTATTTTTTCGTACCAAGAGACCGGCGCCAATCCAGCGGCGGCCGGCCCAACCGCACCACCGAACGCGGGTTTTGGAAAGCTACCGGGTCCGACCGCCCGATCCGCAGCGCATCCGACCCGAAACGCCTTATTGGGCTCAAGAAAACCCTCGTCTTCTACATGGGTCGGGCCCCTCGCGGGTCCAAAACCGAT…
HcNAC38	rna-HHC016489.1	LG4	9777622	9779166	+	300	34724	6.13	-0.734	MNTFSHVPPGFRFHPTDEELVDYYLRKKVASRKIDLDVIKDVDLYKIEPWDLHDLCKIGVEEQNEWYFFSHKDKKYPTGTRTNRATTAGFWKATGRDKPIYSKNSLVGMRKTLVYYNGRAPHGQKSDWIMHEYRLETNENAAPQEEGWVVCRVFKKRVPAVRRPSDHESPCWYDDSVSFMPALDPCCRIIPPHSSENMPYHQHLYSCKPELEIVQHNPLFLQLPQLESPRLPTYINQGVNSLSSSSMPVNNNADLDQSAENITDWRVLDKFVAYQFSQNDVGGDYASTSNSSEQIEIWK*	ATGAATACTTTTTCTCATGTTCCTCCGGGCTTTCGTTTCCACCCTACAGATGAAGAACTTGTCGATTACTATCTCAGAAAGAAAGTAGCCTCAAGAAAGATTGACCTAGATGTAATCAAAGATGTCGATCTATATAAAATTGAGCCATGGGATCTTCAcgACTTATGCAAGATAGGTGTAGAAGAGCAGAACGAATGGTACTTCTTCAGCCACAAGGACAAGAAGTATCCTACAGGAACACGAACAAACCGAGCAACAACAGCCGGGTTTTGGAAAGCAACTGGGAGGGACAAGCCAATCTACTCCAAGAACAGCTTGGTTGGAATGAGGAAGACCTTAGTGTACTACAATGGACGAGCTCCACATGGACAGAAGTCGGATTGGATCATGCACGAGTAT…
HcNAC39	rna-HHC016648.1	LG4	16352922	16355593	-	149	17482.9	8.97	-0.993	MDSMESCVPPGFRFHPTDEELVGYYLKKKMASQKIDLDVIRDIDLYRIEPWDLQERCRIGYEEQSEWYFFSHKDKKYPTGTRTNRATMAGFWKATGRDKAVHDKGKLIGMRKTLVFYKGRAPNGQKTDWIMHEYRLEPDENAPPQKGK*	ATGGACTCCATGGAATCCTGCGTTCCCCCGGGGTTTAGGTTTCACCCAACCGATGAGGAACTTGTGGGATACTACCTTAAGAAGAAGATGGCTTCTCAAAAGATCGATCTTGATGTCATTAGAGACATCGATCTCTATAGAATTGAACCATGGGACCTCCAAGAGAGGTGCCGGATTGGGTACGAAGAGCAAAGTGAGTGGTACTTCTTCAGTCACAAGGACAAGAAGTACCCGACGGGGACAAGGACGAACAGGGCGACGATGGCGGGTTTCTGGAAGGCGACAGGAAGAGACAAGGCTGTGCATGACAAGGGCAAGCTAATTGGCATGAGGAAGACTCTTGTGTTCTACAAAGGAAGAGCTCCTAATGGGCAGAAGACTGATTGGATTATGCATGAG…
HcNAC40	rna-HHC000796.1	LG4	41779604	41781269	+	312	34708.3	6.92	-0.584	MDALGFLGSQFPPGFRFHPTDQELIIHYLRSKVTSSLNPATSIVADIDLYKFNPWELPGKAFCGEGEWFFFSPRDRKYPNGARPNRAAGSGYWKATGTDKPIIASGGSQCLGVKKALVFYLGRPPKGIKTDWLMHEYRLLDDNKSSTRNQKPRGSMRLDDWVLCRVRQKGSTPTETEEKSINPPIIQNTSKEPELKAKSNSLYEWSDYQLLAYLLNSQEGGESGYGDSDVDSKKVAGLNNMGGGFQGNQKEKPQEISSMLNSIKHTLSFGILDEMMMMPPAKRLQFSGIIEEQSSPSGSVSVEETFPEFLL*	ATGGATGCTTTAGGTTTCCTAGGCTCTCAGTTCCCACCTGGCTTCCGATTTCATCCAACTGATCAAGAGCTCATAATTCATTATCTGAGAAGCAAAGTCACCTCTTCTCTGAACCCTGCAACATCTATAGTTGCTGATATTGACTTGTACAAATTCAACCCCTGGGAACTCCCAGGCAAGGCCTTCTGTGGGGAAGGGGAATGGTTTTTCTTTAGCCCCAGGGACAGAAAATATCCTAATGGGGCCCGGCCTAATCGGGCGGCAGGATCAGGATATTGGAAAGCAACAGGTACAGACAAGCCAATCATCGCTTCCGGTGGGTCACAGTGCCTTGGTGTCAAGAAGGCTCTTGTATTTTACCTAGGCCGGCCACCAAAGGGAATCAAGACTGATTGGCTC…
HcNAC41	rna-HHC018582.1	LG4	94973190	94974480	-	154	16916.2	5.02	-0.167	MEMVVSCVASSKTVKPEIMSVLYIALHPQILPVFKGGSNVSSTRIPFLPKDYELVGYYLNRKVDELGNELEVIPVVDLYKFDPWELPVPIGQPNDDSSNTHHSVNLPLHLLATTHPKTTSATTSRTPFGDVMSVQYTGNDLPNHPSDDDLSLL*	ATGGAAATggtTGTGTCATGTGTGGCAAGTTCCAAAACAGTGAAACCTGAGATAATGAGCGTGCTCTACATCGCGTTGCACCCTCAAATTCTCCCTGTATTCAAGGGTGGCTCCAATGTCTCTTCCACCCGGATTCCATTTTTGCCCAAAGACTATGAATTGGTAGGATATTACTTAAACAGGAAAGTGGATGAGTTAGGCAACGAGCTCGAAGTCATCCCAGTTGTTGATTTGTACAAATTTGATCCTTGGGAGCTACCAGTTCCTATCGGTCAACCAAATGACGACTCGTCGAACACCCATCATAGTGTCAACTTGCCACTTCACCTTCTAGCGACGACTCACCCGAAAACCACTTCAGCAACTACTTCCCGAACCCCATTCGGTGATGTCATGTCC…
HcNAC42	rna-HHC018863.1	LG4	110118447	110121103	-	316	35794.4	8.8	-0.744	MEGATKEAEALPPGFRFHPTDEELITSYLTQKISESNFTARAIADVDLNKCEPWDLPSKAKMGEKEWYFFTLRDRKYPTGVRTNRATNAGYWKTTGKDKEIFNSQSSELVGMKKTLVFYKGRAPRGEKTNWVMHEYRLHTKPTFKANKDEWVVCRVFMKSSGNKKYSSNQPRGPTNPYTIDVGPATIMPSLDPYHHFTINRNHHHHLSQAELGELARFARGQPGFNLPIQPQLNFPQNFTLSGLNLNIGAHQQQQQQQQPVLRPMPVPLGHQQQMIAEDSAASTVMTTNCILPTADGGFNPDVNNLDLEGYWPPY*	ATGGAAGGAGCGACTAAAGAGGCTGAGGCTTTGCCGCCAGGGTTTCGGTTTCATCCTACCGATGAAGAACTGATTACTTCTTACTTAACTCAGAAGATCTCTGAGTCCAATTTTACCGCAAGAGCAATTGCAGATGTGGATCTCAATAAGTGTGAACCCTGGGATCTCCCAAGTAAGGCAAAGATGGGAGAGAAGGAGTGGTACTTTTTCACCCTAAGGGATCGAAAATACCCAACCGGAGTGCGAACAAATCGGGCAACCAATGCAGGATATTGGAAAACGACGGGGAAAGACAAAGAGATATTTAACAGccagagctcggagctcgtgggGATGAAGAAGACATTGGTGTTCTACAAAGGGAGAGCTCCGAGAGGGGAGAAGACCAACTGGGTTATG…
HcNAC43	rna-HHC020386.1	LG4	295848308	295849988	-	302	34166.7	6.55	-0.575	MERSGSDLDLPGFRFHPTEEELLDFYLRHVVNGKKLNFDIIGTLDLYRHDPWDLPSLAKIGEREWYFFVPRDRRQSSGGRPNRTTERGFWKATGSDRPIRSGGSGRLIGLKKTLVFYLGRAPRGSKTDWVMNEYRLPDTPSVPSSQVHNHNICYKNEDIVLCKIYRKATSLKELEQRAAMEVADARASSSSSPELEPYSTQKPSNNNYLEVGNDPLLFAFPKGEDGEVDMKKEAADISSASMLITSSLQAAQTVSMPAINLPKIEVPKYGGMAEWMQDPFLTQLRSPWLEQWSPLAYLLNF*	ATGGAGAGAAGTGGGTCGGATCTTGACTTGCCCGGGTTCCGGTTTCACCCGACCGAGGAGGAGCTGCTGGACTTCTATCTCCGGCATGTGGTAAACGGGAAGAAGCTGAATTTCGACATCATTGGTACCCTGGATCTCTACCGTCACGATCCATGGGACTTACCAAGTTTAGCAAAGATAGGAGAAAGGGAGTGGTACTTCTTTGTGCCGAGGGACCGGAGGCAGTCCAGTGGAGGGAGGCCGAACCGGACAACTGAACGCGGTTTCTGGAAGGCAACCGGGTCAGACCGGCCCATCCGCAGTGGTGGTTCAGGTCGCCTCATCGGGCTGAAGAAGACACTTGTATTCTACTTGGGTCGGGCGCCTCGGGGGTCCAAAACCGATTGGGTCATGAACGAA…
HcNAC44	rna-HHC020458.1	LG4	300909538	300912740	-	245	27991.3	4.9	-0.764	MAPVGLPPGFRFHPTDEELVNYYLKRKIHGLRIELDIIPEVDLYKCEPWELADKSFLPSRDPEWYFFGPRDRKYPNGFRTNRATRAGYWKSTGKDRRVSHQSRAIGMKKTLVYYRGRAPQGIRTDWVMHEYRLDDKECEDTMGLQDSYALCRVFKKNVVCATEIEDQGQCSSLALMAESPQTTNVTTEYETMSPDVPVGSSSCIDDDDKDDAWMQFITDDAWCSNNDGGEDDPPQPSPCVTFAN*	atggcACCGGTGGGACTTCCTCCGGGTTTTAGGTTCCACCCCACCGACGAAGAGCTGGTGAATTACTACCTCAAAAGGAAGATCCATGGCCTCAGAATTGAACTTGATATAATTCCTGAAGTTGACCTCTACAAATGTGAACCATGGGAATTAGCAGATAAATCCTTCTTGCCGAGTAGGGATCCAGAGTGGTATTTCTTTGGACCAAGGGATCGCAAATACCCTAATGGGTTCCGAACCAACAGGGCAACCCGAGCTGGTTACTGGAAGTCAACAGGGAAGGACCGGCGAGTGTCCCACCAAAGCCGAGCCATTGGCATGAAGAAGACACTGGTTTATTACAGAGGCCGAGCTCCTCAGGGAATCAGGACTGATTGGGTCATGCATGAGTATCGACTC…
HcNAC45	rna-HHC020585.1	LG4	307724717	307725894	+	152	17229.2	9.63	-0.982	MAGSMMQDKYFFAQREAKYQNGNRANRATGSGYWKATGKDRAIVASRCNQVVGMKKVLVFYRGKHPNLSRTSWIMYEYRLALAPQRITSPQRDWVVCHIFTKKRRNDVEQEQQQQQQQQRPSGSESSCVTEGMDESNHGEDISSSSSSSPP*	ATGGCAGGAAGCATGATGCAGGATAAGTACTTTTTCGCGCAACGCGAGGCAAAGTACCAGAATGGGAACAGAGCGAATCGGGCGACCGGTTCGGGGTACTGGAAGGCGACAGGCAAGGACAGGGCAATCGTAGCTTCCAGGTGTAACCAGGTTGTTGGGATGAAGAAGGTGTTGGTTTTCTACCGAGGGAAGCATCCCAATTTGTCCAGGACTAGCTGGATAATGTACGAGTATCGCCTCGCCCTCGCCCCGCAAAGAATTACTTCGCCCCAGAGAGATTGGGTGGTCTGCCACATTTTCACGAAGAAACGAAGGAATGATGTCGAACAagagcaacagcaacagcaacagcaacagcgcCCTTCTGGTTCGGAATCGAGCTGTGTTACGGAGGGGATG…
HcNAC46	rna-HHC020826.1	LG5	4391562	4392685	-	240	27150.8	8.33	-0.597	MSLPPGFRFCPKDDELVGYYLKRKVDGLANELEVIPVVDLYKSDPWELPEKSFLPKRDLEWFFFCPRDKKYPNGSRTNRATASGYWKATGKDHKIFCNFAVQGLRKTLVFYCGRAPGGQRTDWMMHEYRLCEDLSHPNPNFLGGFALCRIVKRNEPGLRIGDSLLESKGKRSLSSVNTEISSKNFFSCRGMTSSERCSPQAITSMFEISSEIQPTSNSAIEHQTGCWGTDQAHNNDPEV*	ATGTCTCTTCCACCTGGGTTTCGTTTTTGCCCGAAAGATGATGAATTGGTTGGATATTACTTAAAGAGGAAAGTGGATGGTTTAGCAAATGAGCTCGAAGTCATCCCAGTTGTTGATTTGTACAAATCTGATCCTTGGGAGCTACCAGAGAAATCATTCCTTCCCAAAAGAGATTTGGAGTGGTTTTTCTTCTGCCCACGAGACAAGAAGTACCCAAATGGATCACGCACAAATCGAGCTACAGCTTCCGGGTACTGGAAAGCCACAGGCAAAGACCATAAAATTTTCTGCAACTTCGCTGTTCAAGGGCTAAGGAAGACCCTTGTGTTTTATTGTGGAAGGGCTCCTGGTGGGCAGAGAACTGATTGGATGATGCACGAATACCGTCTTTGTGAAGAT…
HcNAC47	rna-HHC020833.1	LG5	4675750	4675909	+	366	41321.5	5.17	-0.5	MMGPMSLPPGFRFCPKDDELVGYYLKRKVDGLANELEVIPVVDLYKSDPWDLPEKSFLPKRDLEWFFFCPRDKKYPNGSRTNRATASGYWKATGKDRKIFCNFSVQGLRKTLVFYCGRAPGGQRTDWMMHEYRLCEDLSHPNPNFLGGFALCRIVKRNEVPGLRIGDSLVESKGKRSLSSVNTEISSKKFFSCRGMTSSERCSTQAITSLFEISSEMQPTANSAIDHQTGCWGTDQAHNNDPESNYLEVHPTSYQNLSESFINTISEQNSISPVSSYASLAEEELNASGYISSFLSPSDNMSAYINENEMAFPRYEWEMPMDVNTSINGIEASNILLSPLLCRQASDCNEDTNLWYQDDILRVVM*	ATGATGGGTCCAATGTCTCTTCCACCTGGGTTTCGTTTTTGCCCGAAAGATGATGAACTTGTAGGATATTACTTAAAGAGGAAAGTTGATGGTTTAGCAAATGAGCTCGAAGTCATCCCAGTTGTTGATTTGTACAAATCCGATCCTTGGGATCTACCAGAGAAATCATTTCTTCCCAAAAGAGATTTGGAGTGGTTTTTCTTCTGCCCACGAGACAAGAAGTACCCAAATGGATCACGCACAAATCGAGCTACAGCTTCCGGGTACTGGAAAGCCACGGGCAAAGACCGTAAAATTTTCTGCAACTTCTCTGTTCAAGGGCTAAGGAAGACCCTTGTGTTTTATTGTGGAAGGGCTCCTGGTGGGCAGAGAACTGATTGGATGATGCACGAATACCGT…
HcNAC48	rna-HHC020879.1	LG5	6419562	6424893	-	532	60666.4	8	-0.819	MAPVTLPPGFRFHPTDEELVGYYLKRKINRQTIELDVIPEVDLYKCEPWDLPEKSFLPSKDLEWYFFGPRDRKYPNGSRTNRATQGGYWKATGKDRKVSSQRRSVGMKKTLVYYRGRAPHGSRTDWVMHEYRLDEKECESTASAAGLQDAYALCRVFKKNGPGPKVIDQHYGAHSQLHAHHEYQSSISAIQLLTPDPVLGEYNDDDFDFENCSFSFPSQPEHDTPYSDNSVEGKWMQFLTQEAFSATDNIPPLIQSPASLPSKSNYGAWAIKMKVYMQAQGVWGAIAPTDPKVTVEEKKDKIALSIIYQGIPEEMLLLLAEKETAKEAWKMLQTMHMGGERVREAKVQTLKNEFENLRMIKEAETIDDFAMKLTTVVNKIRALGDKVDETYVMKKFLQE…	ATGGCGCCGGTGACTCTGCCTCCTGGTTTCCGATTTCATCCTACCGATGAAGAGCTCGTCGGATACTATCTCAAGAGAAAGATCAACAGGCAAACGATCGAGCTCGACGTCATCCCTGAAGTTGATCTCTACAAATGCGAGCCATGGGACTTACCAGAAAAATCATTCTTGCCCAGCAAAGATCTGGAGTGGTACTTCTTCGGCCCCCGGGATCGGAAATATCCAAATGGGTCGAGGACAAACCGGGCGACTCAAGGCGGATACTGGAAGGCGACGGGAAAGGACAGAAAGGTGAGCTCACAGAGGAGGTCGGTGGGCATGAAAAAAACCCTAGTTTACTACAGAGGCCGGGCGCCCCATGGGTCTCGGACTGACTGGGTCATGCATGAGTACAGGCTC…
HcNAC49	rna-HHC021017.1	LG5	11164437	11167256	-	149	17429.8	9.59	-1.037	MQKKKKKKSSSGFRFHPTDEELVDYYLRKKVASRKIDLDVIKDVDLYKIEPWDLQDLCKIGVEEQNEWYFFSHKDKKYPTGTRTNRATTAGFWKATGRDKPIYSKNNLVGMRKTLVFYKGRAPNGQKSDWIMHEYRLETNENAAPQAS*	GaagaagaaaaagaagaaatcaaGTTCAGGCTTTCGCTTCCACCCTACAGATGAAGAACTTGTTGATTACTATCTCAGAAAGAAAGTTGCTTCAAGAAAGATTGACCTAGATGTAATCAAAGATGTCGATCTTTATAAAATTGAGCCATGGGATCTTCAAGACTTATGCAAGATAGGCGTAGAAGAGCAGAACGAATGGTACTTCTTCAGCCACAAAGACAAGAAGTATCCTacaggaactcgaacaaaccgaGCAACAACAGCTGGGTTTTGGAAAGCAACTGGAAGGGACAAGCCCATCTACTCCAAGAACAACTTGGTTGGAATGAGGAAGACCTTAGTGTTTTACAAAGGACGAGCTCCCAACGGACAAAAATCGGATTGGATCATGCACGAATA…
HcNAC50	rna-HHC021197.1	LG5	19077749	19080966	-	351	40526.3	9.22	-0.853	MDSMESCVPPGFRFHPTDEELVGYYLKKKMASQKIDLDVIRDIDLYRIEPWDLQERCRIGYEEQSEWYFFSHKDKKYPTGTRTNRATLAGFWKATGRDKAVHVKGKLIGMRKTLVFYKGRAPNGQKTDWIMHEYRLESDENAPPQKKKKKKKKKKKKKKKKKKKKKNSSTCYEEGWVVCRAFKKRASSQPRSTAVVDPWDSAYCFVDESIAGRSIPSLPDPLEALLYNQQQQQPKNLYCKQEAELEALNSIYRTNSNFIQLPQLESPSLPLVRSRELDEDHVSRVTDWRALDKFVASQLSHENRSGPEPQLEPVFNVLDGESEMVGLLLVQEGSGFGELLRSDGMCVFEK*	ATGGACTCCATGGAATCCTGCGTTCCTCCAGGATTTAGGTTTCACCCAACCGACGAGGAACTTGTAGGATACTACCTTAAGAAGAAGATGGCTTCTCAAAAGATTGATCTTGATGTCATCAGAGATATTGATCTCTATAGAATTGAACCATGGGACCTCCAAGAGAGGTGTCGAATTGGGTACGAAGAGCAAAGTGAGTGGTACTTCTTCAGTCACAAGGACAAGAAGTACCCAACAGGGACAAGGACGAACAGGGCGACGCTGGCGGGTTTCTGGAAGGCGACGGGAAGAGACAAGGCTGTACATGTCAAGGGCAAGCTAATTGGCATGAGGAAGACTCTTGTGTTCTACAAAGGAAGAGCTCCTAATGGGCAGAAGACTGATTGGATTATGCATGAG…
HcNAC51	rna-HHC021765.1	LG5	40774651	40777472	+	110	11794.4	6.08	-0.373	MASSSSSSPLPATPPAVPNGNSCSLIREDGTHAQLPCGFRFVPSEKDLVEGFLFAKVKGLEIPVNPIKELDIYSFNPEDLPKEKRQHTAVSTVCKGDANDVPSIPKQFR*	ATGGCTTCGTCTTCGTCTTCATCGCCTCTTCCTGCAACCCCGCCTGCTGTCCCGAACGGAAACAGCTGCAGCCTGATTCGCGAAGATGGAACCCATGCTCAGCTTCCTTGTGGGTTTCGCTTCGTGCCAAGTGAGAAGGATTTGGTTGAGGGCTTCCTCTTCGCGAAAGTCAAGGGGTTGGAGATACCCGTTAACCCGATCAAGGAGTTGGACATCTACAGCTTTAATCCTGAAGATCTACCCAAAGAAAAGCGACAGCACACTGCAGTCTCAACGGTCTGCAAAGGCGACGCCAATGATGTCCCCAGCATCCCTAAACAATTTAGATAA
HcNAC52	rna-HHC023263.1	LG5	111705833	111709072	+	318	36168.9	8.96	-0.77	MEGATKEAEALPPGFRFHPTDEELITSYLTQKISESNFSARAVADVDLNKCEPWDLPSKAKMGEKEWYFFSLRDRKYPTGVRTNRATNAGYWKTTGKDKEIFNSQSSEIVGMKKTLVFYKGRAPRGEKTNWVMHEYRLHTKPTFKANKDEWVVCRVFMKSSSSKKYPSNQPRGPTHPYTIDMGPATIMPTLDPYHHFALNRNHHQHHLSQTELGELARFARGQPGFNIPIQPQLNFPQNFIFSGMNLNIGAHQQQQQQQQQQPMLRPMPVPLGHQQQMIAENSAASTVMTNCILPGADGGFNPDVNNLDLEGYWPPY*	ATGGAAGGAGCGACTAAAGAGGCAGAGGCTTTGCCTCCGGGGTTTCGGTTTCATCCTACGGATGAAGAGCTGATCACTTCTTACTTAACTCAGAAGATCTCAGAGTCCAATTTTAGTGCAAGAGCAGTTGCAGATGTGGATCTCAATAAGTGTGAACCCTGGGATCTCCCAAGTAAGGCAAAGATGGGTGAGAAGGAATGGTACTTTTTCAGCCTAAGGGATCGAAAATACCCTACCGGAGTGCGAACAAACAGGGCAACCAATGCGGGATATTGGAAAACAACAGGGAAAGACAAGGAGATATTTAACAGTCAGAGCTCAGAGATTGTGGGGATGAAGAAGACATTGGTTTTCTACAAAGGGAGAGCTCCGAGAGGGGAGAAGACCAACTGGGTTATG…
HcNAC53	rna-HHC023564.1	LG5	129480710	129482105	+	275	31174.5	7.02	-0.968	MSNIDQQLPPGFRFYPTEEELLSFYLHHKLRKTREADIQRLIPVAEIHRFDPWQLPEISGEACNGELRSEEWFFFCPQQPREAHGGRPTRTTPSGYWKATGSPGPVYSSENRARRAIGVKKTMVFYQGRAPVGRKTKWKMNEYRAIDQLQVEDAIATTTRPDDPPPKPPKVRNEFSVCRVYKNSGSLRAFDRRPCITAPSTSQNPLPASDHQEEAALSTNGKTVNKRARSSSSSSENNQGDEGSSSNHFPVQGGNDNDQVNMLEDFDWDQLDWF*	ATGAGCAATATTGATCAACAACTACCCCCTGGTTTCAGATTTTATCCAACTGAGGAAGAGCTTCTCTCTTTCTACCTCCATCACAAGCTCCGCAAAACCCGAGAAGCCGACATCCAGCGCCTTATCCCGGTTGCTGAAATCCACCGCTTCGACCCCTGGCAACTcccagAGATATCGGGGGAGGCATGCAATGGGGAGTTGCGATCGGAGGAGTGGTTCTTCTTCTGCCCTCAGCAACCACGTGAGGCGCATGGGGGACGGCCGACAAGGACTACGCCGTCTGGGTATTGGAAGGCAACAGGCTCGCCTGGGCCGGTGTATTCATCGGAGAATAGAGCGAGGAGGGCGATCGGGGTGAAGAAGACAATGGTGTTTTATCAAGGAAGAGCCCCAGTTGGG…
HcNAC54	rna-HHC024745.1	LG5	281826281	281828894	+	234	26445.8	5.41	-0.633	MERSGSDLGLPGFRFHPTEQELLDFYLRQLVNGKKLNFDIIGTLDLYRHDPWDLPGLAKIGEKEWYFFVPRDRRHSSGGRPNRTTERGFWKATGSDRKATSLKELEQRAAMEVADARASSSSSPELESYSTKKPSNSNYLEGNGPLFFSFTKGEDEEAEMKKEAVNIPSVSMLMTSSLQEAASTTVRMPAINLPEIEVPKYGGMAEWMQDPFLTQLRSPWLEQWSPLANLLNF*	atggaaagaaGTGGGTCGGATCTTGGCTTGCCCGGGTTCCGGTTTCACCCGACGGAGCAGGAGCTGCTCGACTTCTATCTCCGGCAGCTGGTGAACGGGAAGAAGCTTAATTTCGACATCATTGGCACATTGGATCTCTACCGGCACGATCCCTGGGACTTACCAGGTTTAGCTAAGATTGGAGAAAAGGAATGGTACTTCTTTGTGCCGAGAGACCGGAGGCATTCCAGCGGAGGGAGGCCGAACCGAACAACAGAACGTGGATTTTGGAAGGCAACCGGCTCTGACAGGAAGGCAACGTCGCTGAAGGAGCTGGAGCAGAGAGCAGCTATGGAAGTCGCCGATGCCAGAGCTTCATCCTCATCGTCGCCTGAGCTCGAATCTTACAGCACCAAGaaa…
HcNAC55	rna-HHC024776.1	LG5	285432068	285445379	-	821	93087.8	5.06	-0.772	MAPMSLPPGFRFHPTDEELVAYYLKEKINGRKVELEIIREVDLYKCEPWDLPEKSFLPSKDQEWYFFSPRDRKYPNGSRTNRATQAGYWKATGKDRKVSSQRRSVGMKKTLVYYRGRAPHGSRTDWVMHEYRLDEKECETASGLQDAYALCRVFKKSAPGPKIIEHYGAPCEVMHPQWIPNNNEYHSLSIELESVDERGVGDDLETSSGYPFQPESFPSGDNHQNRPILYNANSSIDGKWMQFLAEEAFSSTNTNPPFLNPSSYSYVPSMMDVALECARLQQRFSMPALEVDDFPQIDLPGSKLLLHSGFGTQHNNNPNEVDFLQEILSATSASHQEETNSILQDNMWCVNNLMNNSQFDEFDYSLIVEPRNEGNHLYRTNDIGSSSLVEISDLEEEFR…	ATGGCGCCGATGAGTTTGCCTCCAGGTTTCCGGTTCCATCCCACGGACGAGGAGCTCGTTGCTTACTATCTCAAGGAGAAGATCAATGGGAGGAAGGTTGAGTTGGAAATTATTCGTGAGGTTGATCTATACAAGTGTGAGCCATGGGATTTACCAGAGAAGTCATTCTTACCAAGCAAAGATCAAGAGTGGTACTTCTTCAGCCCTCGAGATCGCAAGTACCCTAATGGGTCTAGAACAAACCGGGCGACTCAGGCTGGGTATTGGAAGGCAACAGGGAAAGATAGGAAGGTGAGCTCGCAAAGAAGGTCTGTGGGTATGAAGAAAACCCTAGTTTACTACAGAGGGCGTGCACCGCATGGCTCAAGGACTGATTGGGTCATGCATGAGTACCGACTC…
HcNAC56	rna-HHC024777.1	LG5	285581431	285588930	+	758	86746.5	8.94	-0.39	MAPVGLPPGFRFHPTDEELVNYYLKRKIHGLRIELDIIPEVDLYKCEPWELADKSFLPSRDPEWYFFGPRDRKYPNGFRTNRATRAGYWKSTGKDRRVSHQSRAIGMKKTLVYYRGRAPQGIRTDWVMHEYRLDVKECEDSTGLQARVIEVVILEVLQVLPMDPAQPSSSHGVGASSTPSFGPRGHPGPLDPTVLFLQEDHRSQAVWTGDVEKMSFRTHKVMPVLKNCIAMQHYLVSSGFSGMSKMTNIKCDHALLTALVERWRPETHTFHLPCGEMTVTLQDVAVISGLPIDGVAVTGNLMFNKVALARDYLGLDVDEVDHGIWVGESIRRSFLEDSFTHIRVAPVHTDIEIQNYTRAYVLSMIGGILFPNSSGDVVHLMYLQLIADLQTAGRYSWGS…	atgGCGCCGGTGGGACTTCCTCCGGGTTTTAGGTTCCACCCCACCGACGAAGAGCTGGTGAATTACTACCTCAAAAGGAAGATCCATGGCCTCAGAATTGAACTTGATATCATTCCTGAAGTTGACCTCTATAAATGTGAACCATGGGAATTAGCAGaTAAATCCTTCTTGCCGAGTAGGGATCCAGAGTGGTATTTTTTCGGACCAAGGGATCGCAAATACCCTAACGGGTTCCGAACCAACAGGGCAACCCGAGCCGGTTACTGGAAGTCAACAGGGAAAGACCGGCGAGTGTCCCACCAAAGCCGGGCAATCGGCATGAAGAAGACGTTGGTTTATTACAGAGGCCGAGCTCCACAAGGAATCAGGACTGACTGGGTCATGCATGAGTACCGACTC…
HcNAC57	rna-HHC024893.1	LG5	292673930	292675770	+	224	25360.6	9.26	-0.813	MEKNQVEAHNGVMRLPPGFRFHPTDEELVVHYLIRKALSCPLPASLIPEIDLAKYNPWELPGSKQDKYFFALREAKYQNGNRANRATSSGYWKATGKDRAIVASRCNQVVGMKKVLVFYRGKAPNGSRTNWIMHEYRLASQRITSPQKDWVVCHIFMKKRRNDYAEEEQQQAVGFIDFMGQQQRTHHHRNRPSSPSGSESSCVTEGMDESGNGGEDMSSSSPP*	aTGGAGAAGAACCAAGTTGAAGCTCACAATGGAGTGATGAGGTTGCCTCCTGGGTTCAGATTCCACCCAACTGATGAGGAGCTTGTGGTTCACTACCTCATCAGAAAAGCTCTCTCCTGCCCTCTCCCTGCCTCCCTCATCCCGGAAATCGATCTCGCCAAATACAACCCCTGGGAGCTCCCTGGAAGCAAGCAAGATAAGTACTTTTTCGCGCTTCGCGAGGCGAAGTACCAGAATGGGAACAGAGCAAATCGGGCTACCAGTTCAGGGTACTGGAAGGCCACAGGCAAGGACAGGGCAATCGTAGCTTCAAGGTGTAACCAGGTTGTTGGGATGAAGAAGGTGTTGGTTTTCTACAGAGGGAAGGCCCCGAATGGGTCGAGAACTAATTGGATTATG…
HcNAC58	rna-HHC025005.1	LG6	273845	282193	+	271	30409.8	5.83	-0.327	MGDDLWSESRIDGSEGLEGMFMEEEDKWCGKSVQSLFPELSLEIHNEDALVADLWKGGRLRFEVGKTGQRKETASSGLLLGQVLHAGTAEYLYCTLEIEEAAIQYCGLWGPISGVRLGPSGSALMARLPPGFRFHPRDEELVCDYLINKIAGDTNNLILMMMIDVDLNKCEPWDLPEMACVGGKEWYFFSLRDRKYASGQRTNRATVSGYWKATGKDRHVTRRGVLVGMKKTLVFYQGRAPKGRKTDWVMHEFRLESAIDIPNSSAKIFL*	ATGGGGGACGACTTGTGGAGTGAATCTAGAATTGATGGGAGTGAAGGATTAGAGGGGATGTTCATGGAAGAGGAGgacaaatggtgcggtaaGAGCGTCCAATCCCTTTTTCCGGAACTTTCATTGGAAATACATAATGAAGATGCACTGGTGGCGGATCTTTGGAAGGGTGGAAGATTAAGATTTGAGGTGGGGAAGACTGGTCAGAGGAAAGAAACGGCAAGCTCTGGGTTACTACTGGGTCAGGTCCTACATGCTGGTACTGCAGAGTACCTCTACTGTACCCTAGAAATAGAAGAGGCCGCAATTCAGTACTGCGGCCTATGgggccccatttcgggagttcgcctcgggccctcgGGGTCGGCCCTGATGGCAAGATTGCCACCAGGGTTCAGA…
HcNAC59	rna-HHC025033.1	LG6	800587	804182	-	284	32121.6	6.24	-0.493	MSCLSMMEARLPPGFRFHPRDEELVCDYLINKIAGDTNNLIMMMMIDVDLNKCEPWDLPEMACVGGKEWYFFSLRDRKYASGQRTNRATVSGYWKATGKDRHVTRRGVLVGMKKTLVFYQGRAPKGRKTDWVMHEFRLESAIDMPNSSAKVEDWVLCRVFYKSRGPPSKPTMATTSYEDTTTSSSSLPPLMEDTYINFGQTSPLGFEGYHEVQVPRFSNPASTSPPTAPFTMNFEPDVGSGLDSDKMVMREVLNHFTTKRGPFLSMEEANIDSYFSENGLSPM*	ATGAGCTGTTTGAGTATGATGGAGGCAAGATTGCCACCAGGGTTCAGATTCCACCCAAGGGATGAGGAGCTGGTATGCGATTACCTAATTAACAAGATTGCAGGAGATACCAACAACTtgatcatgatgatgatgatagaTGTCGATCTGAACAAGTGTGAGCCGTGGGATCTTCCTGAGATGGCATGTGTGGGTGGCAAAGAATGGTACTTCTTCAGCCTTCGTGACCGGAAGTATGCAAGTGGGCAGAGGACAAACAGGGCGACCGTGTCCGGATACTGGAAGGCCACCGGGAAGGACCGACATGTAACTCGAAGAGGAGTTCTTGTGGGAATGAAGAAGACATTGGTGTTCTACCAAGGAAGAGCCCCCAAGGGGAGAAAGACTGACTGGGTCATG…
HcNAC60	rna-HHC025494.1	LG6	17216647	17228448	+	422	47188.6	5.28	-0.713	MTGPSWLVDSKRIASKIKSASESVDPKRVKWISNPTKACPKCKHIIDNSDVVQEWPGLPHGVKFDPSDQELLGHLLAKIGKENMRAHPFINEFIPTVTEDDGICYTHPEKLPGVRLDGSVSHFFHRTFKAYNTGTRKRRKIQQSVHDENTSLGGDVRWHKTGKTKPVIVNGAHLGCKKIMVLYRSLKKGDKPERTNWVMHQYHLGTGEDEKDGEFVVSKIFYSLKPLDNNKNEVQDDVNVEAVAVHHVVSPTLVTSPRDCTHDNQHLGQASSDQVVDNGIITNDCESAQDPEIGKVEDEDIDNHHDTGEDAKWWEGESQFLLDSQQLAEGIALCDEFLQSQSSCGGEAEQPKRIKPCLLSEYARNGGVDDFKKDLEECQNLSDSFTADDLQPHPTDLEL…	ATGACAGGACCGTCCTGGCTGGTAGACAGCAAAAGAATCGCTTCAAAAATAAAAAGTGCATCTGAGTCAGTGGATCCTAAAAGAGTCAAATGGATAAGCAATCCTACCAAAGCTTGTCCTAAGTGCAAGCATATTATCGATAACAGCGATGTTGTGCAAGAGTGGCCAGGCTTACCTCATGGTGTGAAGTTTGATCCATCCGATCAGGAGTTGCTTGGGCATTTGCTAGCAAAGATTGGAAAAGAGAATATGAGAGCTCACCCTTTTATTAATGAGTTCATCCCAACAGTAACTGAAGATGATGGAATATGCTACACTCACCCTGAAAAACTGCCAGGCGTTAGGTTGGATGGGAGCGTATCACACTTTTTCCATCGAACATTCAAAGCATACAACACT…
HcNAC61	rna-HHC025995.1	LG6	58408827	58417214	+	392	44477.5	7.64	-0.571	MDERGEIDKGDEVVMPGFRFHPTDEELVGFYLRRKIHQKPLSIELIRQLDIYKYDPWDLPKLATIGEKEWYFYCRRDRKYRNSARPNRVTGAGFWKATGTDRPIYSSEGTKCIGLKKSLVFYRGRAAKGTKTDWMMHEFRLPSVTDTSLHKRPLDKNIPVNESWAICRIFKKTNSMAQRALSHSWVSPLPETPDSDVFSVCHTMNASQFGSENFSGTTQAGSSIQFGSNNVFQHHTNAINYPPLNPMNFKSYPLPLSSNDIPAHFMFSPGEMPMASMLREMPMASMLLNLSPSILEEVEKSSKSIDFDQPQQNNGFPVVLPTETNGNLVSGDEKSQNTIITNNINQLGNMRTVSFPFNLSPMDEWKLNLPWDSPPCLSEMSTSLSTNKCYT*	ATGGATGAGAGGGGTGAGATAGATAAGGGAGATGAAGTGGTGATGCCGGGCTTTCGATTCCATCCAACAGACGAAGAGCTAGTTGGCTTTTACCTTAGAAGAAAGATACATCAGAAGCCTCTATCTATCGAGCTCATCAGGCAACTGGACATCTACAAGTATGATCCATGGGATCTACCAAAACTGGCAACCATTGGAGAAAAGGAATGGTACTTCTACTGCCGTAGAGACCGGAAATATAGGAACAGTGCGAGGCCAAATCGAGTAACTGGAGCTGGATTCTGGAAAGCCACAGGAACTGATAGACCCATCTACTCCTCTGAGGGGACTAAGTGCATTGGTCTCAAGAAATCTCTAGTTTTTTACAGGGGCCGGGCTGCCAAAGGCACTAAGACTGAC…
HcNAC62	rna-HHC026000.1	LG6	58609228	58612966	+	384	43560.2	6.52	-0.593	MDERGEIDKGDEVVMPGFRFHPTDEELVGFYLRRKIHQKPLSIELIRQLDIYKYDPWDLPEELATIGEKEWYFYCRRDRKYRNSARPNRVTGAGFWKATGTDRPIYSSEGTKCIGLKKSLVFYRGRAAKGTKTDWMMHEFRLPSVTDTSLHKRPLDKNIPVNESWAICRIFKKTNSMAQRALSHSWVSPLPETPDSDVFSVCHTMNASQFGSENFSGTTQAGSSIQFGSNNVFQHHTNAINYPPLNPMNFKSYPLPLSSNDIPAHFMFSPGEMPMASMLLNLSPSILEEVEKSSKSIDFDQPQQNNGFPVVLPTETNGNLVSGDEKSQNTIITNNINQLGNMRTVSFPFNLSPMDEWKLNLPWDSPPCLSEMSTSLSTNKCYT*	ATGGATGAGAGGGGTGAGATAGATAAGGGAGATGAAGTGGTGATGCCGGGCTTTCGATTCCATCCAACAGACGAAGAGCTAGTTGGCTTTTACCTTAGAAGAAAGATACATCAGAAGCCTCTATCTATCGAGCTCATCAGGCAACTGGACATCTACAAGTATGATCCATGGGATCTACCAGAAGAACTGGCAACCATTGGAGAAAAGGAATGGTACTTCTACTGCCGTAGAGACCGGAAATATAGGAACAGTGCGAGGCCAAATCGAGTAACTGGAGCTGGATTCTGGAAAGCCACAGGAACTGATAGACCCATCTACTCCTCTGAGGGGACTAAGTGCATTGGTCTCAAGAAATCTCTAGTTTTTTACAGGGGCCGGGCTGCCAAAGGCACTAAGACT…
HcNAC63	rna-HHC026043.1	LG6	63329209	63331119	-	398	44364.4	6.87	-0.71	MERNGDVEPIPLAPGFRFHPTDEELITHYLSKKVMDPNFNAVAIGEVDLNKCEPWDLPWKAKMGEKEWYFFCVRDRKYPTGMRTNRATESGYWKATGKDKVIYRGKSLVGMKKTLVFYRGRAPKGDKTSWVMHEYRLDGNFSVYNLPKTTSKNEWVISRVFKKSSNGGKKEVIIGLQMRMGSEFGGGSYNQNPLLPPLMYITANHNNNNNNNENNNDEGGKFGSNIAPAAHVTCFSNASATSEGVEDDRGGLPPNLADYYFNNSSTPSIYLSSAFNNNNNSVSMLPPAVPCSNLNYSHMSHSSSGQSLLQLLLLESQSSNVDNEMLTSNNNHISQSQSQEESTGLSLTSGDHVNPEISSFVSNQKNKKQHSFDTTHSPAASQFKLEHCLWNYPVITE*	ATGGAGCGAAATGGAGATGTGGAGCCAATTCCATTGGCTCCGGGGTTCCGTTTTCACCCGACAGATGAAGAGCTGATCACCCACTACCTGTCGAAGAAGGTGATGGATCCAAACTTCAACGCAGTGGCAATTGGGGAAGTTGATCTCAACAAGTGTGAGCCCTGGGATTTGCCTTGGAAGGCGAAAATGGGGGAGAAAGAGTGGTACTTCTTCTGCGTTAGGGACCGGAAGTACCCGACAGGGATGAGGACCAACCGGGCAACTGAGAGTGGATACTGGAAAGCGACCGGAAAAGATAAAGTTATTTACAGAGGGAAAAGCTTGGTGGGGATGAAGAAGACCCTGGTTTTCTACAGAGGCAGAGCACCAAAGGGAGATAAGACCAGTTGGGTCATGCAT…
HcNAC64	rna-HHC026434.1	LG6	121345195	121353570	-	652	72287.2	4.68	-0.602	MTVIPLQSLPLGFRFHPSDEELVTHYLKRKINGRILSEIEVIPEIDFCKIEPWDLPDKSLIRSDDPEWFFFSPKDRKYPNGHRSNRATEAGYWKATGKDRVIKTKAPAMPGVIGMKKTLVFHRGRAPKGVRTSWIMHEYRTTEPEFDSGEQDGYVLYRLFKKPEEKGLGGNGDEIEKSGLSPTASKCSPGDTAYEENAFEELRTPLMVAPLNQASPVSGSQEDPQFSPHDSDDQPSGITRWLADKADCSSLKPKDGHYKSHVASDMAVEQKVATGAMVDPLLYALGQLYEPKDDQMDSDWFPTITSPMRPYSNHPFFRNTDQKSPNGFDDTDYIEQDSMDEFLNSIFSNQDEYSGGTNIQAASTNEVLHSRSSSEIDTDELFQGSDVLHNPGYFMDTTM…	ATGACCGTCATCCCCCTCCAATCCCTCCCCCTAGGGTTCCGCTTCCACCCCTCCGACGAGGAGCTCGTCACCCACTACCTCAAGCGCAAGATCAACGGCCGGATCCTCTCCGAAATCGAAGTCATCCCCGAAATTGACTTCTGCAAGATCGAGCCCTGGGATCTTCCTGATAAGTCCCTTATCAGATCGGATGACCCGGAGTGGTTCTTTTTCTCGCCGAAGGACCGGAAGTACCCGAACGGGCACCGATCGAACCGGGCGACGGAGGCGGGTTACTGGAAAGCTACGGGGAAAGACCGGGTTATCAAGACAAAAGCTCCGGCGATGCCGGGGGTGATTGGAATGAAGAAGACACTGGTTTTTCATCGGGGGAGGGCTCCAAAGGGGGTTCGGACGAGC…
HcNAC65	rna-HHC026563.1	LG6	139275087	139287387	+	665	73748.7	4.78	-0.54	MMVYEPSPSIPHPHVSDVGSASRSSLAPGFRFHPTDEELVSYYLKRKVKGLSLRVDAIAELDLYKKEPWELPHYSRLRSRDKEWYFFSPLDRKYSNRSRTNRATTAGYWKTTGKDRPVKHMAKTVGMKKTLVFHAGRAPRGKRTNWVMHEYRMEDEDEQQQQMNNPNVLQASFVVCRIFEKNGTGPQNGAQYGAPFLEEEWEEDVPVEDGVHVGVLMDNAYSGGEQGSLNSDEFEQKYIVGDQHESTATVVAESERKDIGSHSEDSTIFLEDILDLDQFDNEPGLQNSPNNINNINLEEHSVIGQVSHSPSDRNDAYMELKDIVDNINMDRPLSGFDGVLLGVGNDHTPALENSANETAILPEVNGTEFNFDIANEFAIDQELSKLCSPTYGIFNLQSD…	ATGATGGTGTACGAACCCTCGCCGTCAATCCCCCACCCCCACGTCTCCGACGTCGGATCTGCATCAAGATCTTCGCTCGCGCCCGGATTCCGATTCCACCCCACTGACGAGGAGCTCGTCAGCTACTACCTCAAACGGAAGGTGAAAGGCCTCTCCCTTCGAGTAGACGCCATCGCCGAACTCGATCTCTACAAGAAGGAGCCGTGGGAACTCCCCCACTACTCGCGGCTGCGCAGCCGCGACAAAGAATGGTACTTTTTCAGCCCTTTGGATCGGAAGTACTCGAACCGATCAAGAACGAATCGGGCGACTACGGCGGGGTATTGGAAGACGACGGGGAAGGATCGGCCGGTGAAACATATGGCGAAGACGGTTGGGATGAAGAAGACGCTGGTTTTT…
HcNAC66	rna-HHC026621.1	LG6	144990636	144992032	-	154	18017.7	9.49	-0.674	MGLRDIESTLPPGFRFYPSDEELVCHYLYKKVANLKVYEGTMLEVDLHTREPWELPDGAKLSDNEWYFFSFRDRKYATGSRTNRATKSGYWKATGKDRTIYHPKTRTIVGMRKTLVFYSGRAPNGMKTGWVMHEFRLENPHKPPKVFCFYFLG*	ATGGGACTGAGGGACATAGAATCGACTCTCCCACCAGGGTTCCGGTTCTATCCGAGCGACGAGGAGTTGGTCTGCCACTATTTATATAAGAAGGTCGCTAATCTCAAAGTTTATGAAGGAACAATGCTGGAAGTAGATTTACACACTCGGGAGCCCTGGGAGCTACCTGATGGAGCTAAGCTCAGTGATAATGAGTGGTATTTCTTCAGCTTTCGTGATCGTAAGTATGCCACTGGATCACGCACAAATAGGGCAACGAAGTCTGGTTATTGGAAGGCCACAGGGAAAGACCGTACTATATACCACCCTAAGACACGCACCATTGTGGGGATGAGGAAGACATTAGTATTCTATAGCGGAAGAGCTCCCAATGGAATGAAGACTGGCTGGGTCATGCAT…
HcNAC67	rna-HHC027046.1	LG6	176908902	176917056	+	445	49496.7	4.48	-0.531	MVKGSLPPGYRFHPTDVELVWYYLKRKVLGKPFRFETISVVDLYKFSPWDLPGKATLRSGDLEWYFFCPRDKKYSHGSRINRATETGFWKATGKDRHIVYNSQTVGMKKTLIFHLGKPPSGERTDWVMYEFRLQINDLAQDTYVLCKIFQKSGAGPKNGEQYGAPVIEEDWDDNEDTEQGGVFPFFNCQQEFRVIAPAPLQTIPSQIGEVSSHNVQLGGFSSELPHHNFGVGVPSNNFEVGGPSSVPNFYESGTPSFSTSMLSEVELPSRQVQSEPGEFSYASETPGSGILLTQLEEILNTSPPNLHIVNDELFHLPIQNEDASQVPEFNLDSIYDDLGDLPVIPYPGGPTDLDFGNTMSCDFDLDPALLAEFAEEHYVSLSDFSLANDPHWAASPTDP…	ATGGTGAAGGGTTCTCTACCACCAGGGTATCGTTTTCACCCAACTGATGTTGAGCTGGTTTGGTACTACTTGAAGAGAAAGGTTTTGGGTAAGCCTTTCCGATTTGAGACTATTTCGGTGGTTGACCTGTACAAGTTCTCGCCCTGGGATCTTCCAGGGAAAGCTACTTTGCGAAGTGGGGATCTCGAGTGGTACTTCTTCTGCCCCCGAGATAAGAAATATTCACACGGTTCTAGGATTAACCGTGCGACTGAAACTGGTTTCTGGAAAGCTACTGGTAAAGACAGGCATATTGTCTATAATTCTCAGACAGTTGGGATGAAGAAAACACTGATTTTTCATCTAGGCAAACCTCCAAGTGGAGAAAGGACTGATTGGGTCATGTATGAGTTCAGGCTT…
HcNAC68	rna-HHC027479.1	LG6	209726820	209732453	-	313	35453.9	6.66	-0.66	MSYLRMVEDKLPPGFRFHPRDDELICDYLTPKIIQVMSGDDHHGDASQDMSMCSMMMEVDLNKCEPWDLPEVASVGSKDWYFFNMLDRKYATGQRTNRATTSGYWKATGKDRPVSRMGTLVGMRKTLVFYQGRAPKGKKTDWVMHEFRLEGQTTPDSMTAHSKFPLKEDWVLCRVFDKSRAVGMTSKLTSRESSYTDTTGSSSLQPLTTTYNDFDQTFAPPPPPPPNVIGGNFTATTPLEQVPCFSNYPQNYTTLMERNNNKSFNLPSSCDTKVLNSVIDHFNKVEGNHQQQLKSYLSDSALSSSVWYPFQS*	ATGAGTTATTTGAGGATGGTGGAGGATAAGTTGCCACCGGGGTTCCGGTTCCATCCACGGGATGACGAGCTGATATGCGACTACTTGACACCCAAGATCATCCAAGTCATGTCTGGCGATGATCATCATGGTGATGCTTCGCAGGATATGAGTATGTGTTCGATGATGATGGAGGTCGATCTTAATAAGTGCGAGCCTTGGGATCTCCCTGAGGTGGCAAGTGTGGGGAGCAAGGACTGGTACTTCTTCAATATGCTAGACCGGAAGTATGCAACAGGCCAGCGCACAAACCGGGCGACAACGTCAGGCTACTGGAAGGCCACAGGCAAGGACCGGCCGGTGTCCCGGATGGGAACGCTCGTGGGCATGAGGAAGACCCTTGTCTTCTACCAAGGGAGG…
HcNAC69	rna-HHC027586.1	LG6	216567461	216572163	+	323	36471.9	6.13	-0.62	MSSYLSMMESRLPPGFRFHPRDEELCDYLAMKIYGDKYGCSAMIDIDLNKCEPWDLPETARVAGKEWYFFSLRDRKYATGQRTNRATLSGYWKATGKDRHVTRTGGVVVGMRKTLVFYLGRAPKGRKTDWVMHEFRLMEAAATAGNDDHYSNNHSVKEDWVLCRVFHKNRSAHSSSSPKPDMETTSSSYEDIISSSSSLSLPPLMDQSHHQTYINFGGQSQLNFEEYEEQVPCFSNTVFQISTSGPLPMASRLPAGTIESSSMMPIKSPHSDHTRNKDVIREVLNTITKLEENQKEDPSLSLGEGSIDSYLCENSSGFLPIW*	ATGAGCAGCTACTTGAGTATGATGGAATCGAGATTGCCTCCAGGGTTCAGATTTCACCCAAGAGACGAAGAGCTATGTGATTATCTAGCAATGAAAATTTACGGGGACAAATACGGTTGCTCTGCCATGATCGACATCGATCTCAACAAGTGCGAGCCATGGGATCTACCTGAGACGGCACGTGTTGCAGGCAAAGAGTGGTACTTCTTCAGCCTTCGGGACCGCAAGTATGCAACTGGTCAGAGGACAAACCGGGCCACCTTGTCCGGATACTGGAAGGCAACTGGAAAAGACCGGCACGTAACTCGCACAGGAGGAGTTGTCGTGGGAATGAGGAAGACTTTGGTGTTTTACCTAGGGAGAGCCCCTAAAGGGAGAAAGACTGACTGGGTAATGCAT…
HcNAC70	rna-HHC027668.1	LG6	221258738	221259702	-	168	19635.7	9.58	-0.669	MEDRNEMEKMDEVLLPGFRFHPTDEELVTFYLRKKIQQKPLAVELIRQLDIYKFDPWDLPKMAASTGDKEWYFYCPRGRKYRNSLRPNRVTVAGFWKATGTDRPIYSSEGTKCIGLKKSLVFYRGRAAKGTKTDWMMHEFRLPSLNNNIKALPSFGNNIDQNFLTLK*	ATGGAGGACAGAAATGAGATGGAGAAGATGGATGAAGTTCTGCTTCCGGGATTCCGTTTTCATCCAACAGACGAAGAGCTCGTTACGTTCTACCTCAGGAAGAAGATTCAACAGAAGCCACTAGCAGTTGAGCTCATTCGGCAACTGGATATCTACAAGTTTGATCCATGGGATCTTCCAAAAATGGCAGCGAGCACGGGAGATAAGGAATGGTACTTCTACTGTCCTAGGGGGAGAAAATATAGGAACAGCTTGAGGCCTAACCGGGTCACGGTTGCTGGGTTTTGGAAAGCGACGGGGACTGATAGGCCAATCTATTCGTCGGAAGGAACTAAGTGCATCGGACTCAAGAAGTCGTTGGTTTTTTACAGAGGAAGAGCAGCCAAAGGCACCAAGACT…
HcNAC71	rna-HHC027916.1	LG6	238079514	238081705	+	292	33110.1	7	-0.552	MSSAKDLVLPPGFRFHPTDEELVMQYLCRKCTGMPIMVPIIADIDLYKYDPWDLPGMALYGEKEWYFFSPRDRKYPNGCRPNRAAASGYWKATGADKAIGVPKPVGIKKALVFYAGGKAPKGEKTNWIMHEYRLADVDRSVRKKNSLRLDDWVLCRIYNKKGSLDKQVNQHPKRVVVGLKETEPEPMTPELKPVIPLEHVPQTMDMVQLNPLDSMPRLHTDSTSCSEHVLSPDFTCDREVQSQLRWDEWDKALGAPFGNGSTTKGFTDFGLGPTEPDDPIQDIFMYLQKPF*	atgagcAGCGCAAAAGATTTGGTGCTGCCACCTGGATTCAGGTTCCATCCGACGGACGAAGAGCTAGTGATGCAGTATCTGTGTCGGAAATGTACCGGGATGCCGATAATGGTGCCGATCATCGCTGATATCGATCTATACAAGTACGATCCTTGGGATCTCCCTGGGATGGCACTGTATGGGGAGAAGGAGTGGTACTTCTTTTCACCAAGGGATAGGAAGTACCCGAACGGGTGTCGACCCAACCGGGCGGCGGCGTCGGGTTATTGGAAGGCGACCGGTGCGGATAAGGCGATCGGAGTGCCTAAACCGGTCGGGATCAAGAAGGCGTTGGTTTTTTATGCGGGAGGGAAGGCACCGAAAGGGGAGAAGACCAATTGGATTATGCACGAGTACCGA…
HcNAC72	rna-HHC028176.1	LG6	254542218	254545294	+	157	18150.7	9.35	-0.822	MEAPSSFSLLPGFGFHPTDAQLIYHYLKRKIHGMKIEYEVIPEVDIYKHEPWDLPAKCHVPTRDSNWHFFASRDKKYPAGSRSKKRATEAGYWKSTGKDRNIKYQNRTIGTKKILVFHEGRPPHGKRTEWIMHEYSINESECQGAPDIKVSYLSSV*	ATGGAGGCACCAAGTTCCTTCTCTCTGCTCCCAGGGTTTGGCTTTCATCCAACAGATGCCCAACTTATTTATCACTATTTGAAGAGGAAGATCCATGGAATGAAAATTGAATATGAAGTAATACCAGAGGTTGACATTTATAAGCATGAACCATGGGACTTACCTGCAAAATGTCATGTTCCCACTCGGGATAGCAATTGGCACTTCTTTGCTTCTCGTGATAAGAAGTATCCAGCTGGTTCTCGCTCAAAAAAAAGAGCTACGGAAGCAGGATACTGGAAATCTACCGGCAAAGATCGGAACATCAAGTATCAAAATCGGACTATAGGGACCAAAAAAATCCTAGTCTTCCACGAAGGTCGACCTCCTCATGGGAAGCGAACTGAGTGGATCATGCAT…
HcNAC73	rna-HHC028177.1	LG6	254586775	254589861	-	157	18225.8	9.32	-0.862	MEAPSSFSLPPGFGFHPTDAELIYHYLKRKIHGMKIEYEVIPEVDIYKHEPWDLPAKCHVPTRDSKWHFFASRDKKYPAGSRSKKRATEAGYWKSTGKDRNIKYQNRTIGTKKILVFHEGRPPHGKRTEWIMHEYYINESECQGAPDIKVSYLSSV*	ATGGAGGCACCAAGTTCCTTCTCTCTGCCCCCAGGGTTTGGCTTTCATCCAACAGATGCCGAACTTATTTATCACTATTTGAAGAGGAAGATCCATGGAATGAAAATTGAATATGAAGTAATACCAGAGGTTGACATTTATAAGCATGAACCATGGGACTTACCTGCAAAATGTCATGTTCCCACTCGGGATAGCAAGTGGCACTTCTTTGCTTCTCGTGATAAGAAGTATCCAGCTGGTTCTCGCTCAAAAAAAAGAGCTACGGAAGCAGGATACTGGAAATCTACCGGCAAAGATCGGAACATCAAGTATCAAAATCGGACTATAGGGACCAAAAAAATCCTAGTCTTCCATGAAGGTCGACCTCCTCATGGGAAGCGAACTGAGTGGATCATGCAT…
HcNAC74	rna-HHC029114.1	LG6	290327485	290329661	-	312	35719.1	5.87	-0.735	MEVERCVPPGFRFHPTEEELVGYYLTRKIASQKIDLGVITDIDLYKIEPWDLQERCKLGYAEQNEWYFFSHKDKKYPSGTRTNRATTAGFWKATGRDKAVLSKCKVIGMRKTLVFYEGRAPNGRKSDWIMHEYRLQSSEHGPPQEEGWVVCRAFKKPVPNPRPCYSTYSPFYIREQDQFAMEHLPDISCPTNPGGNIYEQPFGFGGDHEPKLTCSILDIPRLDSPSMSTTLATTNNECFESGAMIIRRDEISNQRNDSRGQFVDWKVLDKLLASELTESGSSSNLNFPMNPLDQYDVNDPNQQNHFLGSYP*	ATGGAAGTGGAGCGTTGTGTCCCACCTGGGTTCAGATTTCACCCTACTGAAGAAGAGCTTGTGGGTTATTACCTCACAAGAAAAATTGCTTCTCAAAAGATTGATCTAGGAGTCATCACCGACATTGACCTATACAAAATTGAACCATGGGACCTCCAAGAAAGATGCAAGCTTGGTTATGCGGAGCAGAATGAATGGTACTTCTTTAGCCACAAGGACAAGAAGTATCCTAGCGGAACACGCACAAACAGGGCCACAACCGCCGGGTTTTGGAAGGCAACAGGAAGGGACAAGGCGGTGCTCTCAAAATGTAAGGTTATAGGGATGAGGAAGACTCTGGTGTTCTACGAGGGTCGTGCACCAAATGGGAGGAAGAGTGATTGGATAATGCACGAGTAT…
HcNAC75	rna-HHC029162.1	LG6	291797766	291799676	-	308	34232.2	8.66	-0.521	MGDLQLPPGFRFHPTDEELVMHYLCRKCAGLQLAVPIIAEINLYKFNPWDLPGSALYGEKERYFFSPRDRKYPNGSRPNRAAGSGYWKATGADKPVGTPQPVAIKKALVFYAGKAPKGDKTNWIMHEYRLANVDRSARKKNSLRLDDWVLCRIYKKKGGGGERPSGGADKKLIGSKMMRPGPGIDQKPELVPHVQGTMMPPPARMSDDMFCFDTSDSLPKLHVESSCSEHVLSPEFSEREVESQLGWGELVRALGGPISITDAAVHSQPMFESGGPLSSSVFKDPLQDMDMFMHLQKSFEMSNTFSY*	atGGGAGATTTGCAATTACCCCCCGGATTCCGATTCCACCCCACCGACGAGGAGCTCGTCATGCACTATCTCTGTCGAAAATGCGCCGGGCTGCAGTTAGCCGTTCCGATCATCGCTGAAATTAACCTTTACAAATTCAACCCATGGGACCTTCCCGGGTCGGCTTTGTATGGAGAAAAGGAGCGGTACTTCTTCTCACCAAGGGATAGAAAGTACCCGAACGGGTCAAGACCGAACCGGGCTGCGGGTTCTGGTTATTGGAAGGCGACCGGAGCTGATAAACCCGTTGGGACGCCTCAACCGGTGGCAATTAAGAAGGCTCTTGTGTTTTATGCCGGAAAAGCACCCAAAGGCGACAAGACTAATTGGATCATGCACGAGTACAGACTCGCAAATGTT…
HcNAC76	rna-HHC029212.1	LG6	292899134	292900353	+	208	23143.6	5.27	-0.55	MGDYTSNLPPGFRFFPSDKELIVHFLGCKTAHLPCQPNIIPTLDLHQFDPWDLNGTALQGGNQLFYFFARNTQHRATPNGYWNPNGIDETITSEGDGKDVGIKKSLAFYFGEIKTNWIMHEYHLSNINAIVDSSSSSSSSSSRRPSSKKRASSKIETNKWIICRVYDSSCGSQGSYHDGSGRELSCLDEVFLSFDDDDLDEVSLPTQ*	ATGGGAGATTACACCAGCAACCTTCCACCGGGCTTCCGGTTCTTCCCTTCCGACAAAGAGCTCATCGTTCACTTCCTAGGCTGCAAAACTGCCCACCTCCCATGCCAACCGAATATCATCCCCACCCTTGATCTCCATCAATTTGATCCATGGGACCTCAATGGTACAGCACTCCAAGGGGGTAACCAACTATTCTACTTCTTTGCTCGCAACACTCAGCACAGAGCTACACCAAATGGCTACTGGAATCCAAATGGCATCGATGAGACCATAACAAGCGAAGGAGACGGTAAGGATGTTGGTATCAAGAAAAGCCTTGCGTTCTACTTTGGCGAAATCAAAACCAATTGGATAATGCATGAGTACCATCTATCCAACATTAATGCTATTGTtgatagc…
HcNAC77	rna-HHC029377.1	LG7	2476733	2479261	+	336	37974.8	5.54	-0.563	MDEVMWELIREEMMAVNEKHGLPPGFRFHPTDEELITFYLVSKVLNGGFSFCGVNIVEVDLNRCEPWELPDVAKMGEKEWYFFSLRDRKYPTGLRTNRSTGAGYWKATGKDREVHAACTGSLVGMKKTLVFYKGRAPRGEKTKWVLHEYRLEGDFSLRHSCKEEWVICRIFNKSAVGEVGGADHLHHHHHPKENNNHNNEIQSYPSNNNQPYYLDPCPSTPTHSLPPLPDLQTLDSPIQSLLQNNPFLPNPNPNLCPLPSSINWALTQCQQQEEEETLSNWMDYYAYLPNPTEFYELALANFGGGGGGATRSNATFQDLCLLGATIAPEFGPMVP*	ATGGATGAGGTGATGTGGGAGTTGATAAGGGAGGAGATGATGGCGGTGAATGAAAAGCATGGGCTGCCACCGGGGTTCCGGTTTCACCCAACCGATGAAGAGCTCATCACTTTCTACTTGGTTTCCAAGGTTCTTAATGGGGGATTCTCGTTCTGCGGTGTCAACATTGTCGAGGTTGATCTCAACCGATGTGAGCCTTGGGAGCTCCCTGATGTGGCTAAGATGGGGGAGAAGGAGTGGTACTTCTTCAGTTTGAGGGATAGGAAGTACCCGACCGGGCTGAGGACCAACCGATCGACTGGCGCTGGCTACTGGAAGGCGACGGGGAAAGACAGAGAAGTGCACGCAGCGTGCACGGGTTCACTGGTGGGAATGAAGAAGACCCTTGTCTTCTACAAA…
HcNAC78	rna-HHC029407.1	LG7	2985966	2988267	-	407	45998.1	5.78	-0.528	MLLLAIVPEIYFIFILCLVIFLQNLLFHCRTWLFNSRGIARKVKNPTCLTNYEIKDLGIEAHRECPNCKHLIDNSDDSLEWPGFPAGVKFDPTDAELLQHLAGKSGAENSRVHLFIDEFIPTIQGDQGICYTHPENLPGIKKDGNSVHFFHRISNAYSTGHRKRRKIHNERYSLSEERVRWHKTGKTKPVMDNGIQKGWKKIMVLYRSLKKGGKPDKVNWVMHQYHLGVDEEEKDGDLVVSKIFYQQNGKQIEKNEAVVEDSNVVTVGTCPRTPMIAVTHPPRPQKNSPLSEAQDCNPQKEVIPEVKEPELAAYEMNKGLNSLWSSGDSEAVGEQEPNSLEDLLFCHEVLDPSSGLGNRSNNGLPDGNNMMFPELDSLDMGTPLDFQLSDLQFGSQDSI…	ATGCTATTACTTGCTATTGTACCTGAAATTTACTTCATCTTCATACTTTGCTTGGTTATATTCTTACAGAACTTGCTTTTTCATTGTAGGACATGGCTTTTTAACAGTAGGGGAATTGCGAGAAAAGTGAAAAATCCTACTTGCTTAACTAATTATGAGATCAAAGATTTGGGGATTGAAGCACATCGTGAATGCCCTAACTGCAAGCATCTTATTGATAACAGCGATGATTCTTTAGAATGGCCAGGTTTTCCTGCTGGTGTAAAGTTCGATCCAACAGATGCTGAGCTTCTACAACATTTAGCCGGGAAATCTGGTGCAGAAAACTCAAGGGTTCACTTGTTTATTGATGAATTTATTCCTACTATTCAAGGGGACCAAGGCATATGCTATACTCAT…
HcNAC79	rna-HHC029525.1	LG7	5479951	5481320	+	271	30172.3	9.83	-0.626	MCNSLILSSIPTSKQRGEEKRVSRKRKMEQNKTSVGLVGRLPPGFRFHPTDEELIVQYLIRKVFSFPLPASIIPEIDLAKHAPWDLPGGFGQDRYLFALREGKYPKGNRTNRATVGVGYWKATGKDRVVVAASRSNQVVGVKKSLVFYQGKAPNGSRTDWIMHEYCLAGIGSSRTCASFPQTQRKNVTHNLGIPPRDWVLCRIFKKKRATKMGEDRQEHAEENRATTGFIDFLGRNRSPNSPSGSESSCVTEGAEELSNGENTSSYTTMM*	ATGTGCAACTCATTGATTCTTAGCTCAAttccaacatcaaaacagagaggagaagagaagagagTGAGCAGAAAACGTAAAATGGAACAAAACAAGACAAGCGTAGGCCTTGTGGGGAGGCTACCACCTGGCTTTAGATTCCACCCAACAGACGAAGAGCTCATAGTCCAGTACCTCATAAGGAAGGTCTTTTCATTCCCATTGCCTGCCTCCATTATCCCCGAAATCGACCTTGCAAAGCACGCCCCTTGGGATCTTCCCGGTGGATTTGGACAAGATAGATATTTGTTTGCACTTCGCGAAGGGAAGTACCCGAAGGGGAACAGAACAAACCGTGCAACGGTGGGAGTTGGGTATTGGAAGGCGACGGGGAAGGACCGTGTAGTGGTAGCTGCTTCG…
HcNAC80	rna-HHC031900.1	LG7	210365435	210370788	-	283	31225	7.22	-0.754	MTWSNSCADDFPAAVEKTSSPLVRLCPSCGYRVQFEDRGGENAAGIQDFLPGLPAGVKFDPSDQELLEHLEGKSRPELQKHHPNIDGFIPTLEGENGICYTHPEKLPGVSRDGLIRHFFHRPSKAYTTGTRKRRKVHTDVDGGETRWHKTGKTRPVLALGKVKGYKKILVLYTNYGKQKKPEKTNWVMHQYHLGSDEEEKDGELVVSKVFYQTQPRQCGTGSNSNSKEIMDPSRSNQGLIDHYGDENGDGADYYHSVGGGVPIISSAPPHLMASFGGSTFLP*	ATGACATGGTCCAATAGTTGTGCCGATGATTTTCCCGCTGCAGTGGAGAAAACATCATCTCCGTTGGTTAGGTTATGTCCTTCATGTGGTTACCGTGTCCAGTTTGAAGACCGCGGTGGTGAGAATGCGGCAGGGATTCAAGATTTCTTGCCGGGACTACCTGCAGGAGTGAAGTTTGACCCCTCGGACCAGGAGCTTCTAGAACATTTAGAGGGGAAGTCGAGGCCGGAATTGCAGAAGCACCACCCGAACATAGATGGGTTCATTCCGACGCTGGAAGGAGAGAATGGGATCTGCTACACTCACCCTGAGAAATTGCCTGGTGTAAGTCGAGACGGCCTCATCCGCCACTTCTTCCACCGCCCATCAAAGGCCTACACCACCGGAACCCGCAAGCGC…
HcNAC81	rna-HHC032255.1	LG7	245810280	245825664	-	1054	117297	4.87	-0.574	MAPATGDGEPFGRDDGAPWRTKGNKKWPGLPRGVKFEPSDEELMWHLIAEIGEGDAEPHPFISEFIVTLDEDETLPHKLPGVKKDGSLSYFFRRSLKSDDNGRRKRRKIVNYEFGTANWHTVGETKPVFVDGIQRGSKKILVLYATVVEGKKPKRTNWVMHQYHTGMGEEAEGELFISKIFYQMKSNMGGKNVCDLPVDTVEADSIESERNGVPSQETCRDIQVEESNTFGGCRRAANGQLSSIEDLKEGLAQYEIPLVSQQGGGIQLGDSCEPEMEDFVMHNNDPNDTQSSEKTCCKMASEGEASKDMLSESHTMVHTQANTGSSYLMHDPKITCQTTEQREADFCTSNMLDHSGLSDHATKVKIEPSNHMQENPCNEVLDNIFPAATGISELCETES…	ATGGCACCGGCGACCGGCGACGGAGAGCCCTTTGGAAGGGACGACGGCGCGCCATGGCGAACCAAGGGCAATAAGAAATGGCCTGGATTGCCCCGGGGTGTGAAATTTGAGCCCTCTGATGAGGAGCTGATGTGGCATTTGATCGCGGAGATTGGAGAAGGAGATGCTGAGCCTCACCCTTTTATCAGCGAGTTCATTGTCACCCTTGATGAGGATGAGACACTTCCTCATAAACTACCTGGTGTTAAGAAGGATGGGAGTTTGTCCTACTTTTTCCGTCGATCGTTGAAGTCAGATGATAATGGGAGGCGAAAACGTAGGAAGATAGTGAATTATGAGTTTGGCACTGCAAACTGGCATACTGTTGGTGAGACCAAGCCGGTATTTGTGGATGGGATT…
HcNAC82	rna-HHC032431.1	LG7	259702994	259707417	-	320	36559.5	8.83	-0.797	MDNFFPPGLKFLPDNLQVVQEYLLNKAKNMPLFEGFVKECDIYSTEPWNLPNDEFKYGVGSEAYYFTKRSRKKSSRTRIDRTAGEGTWVENGQRKPIKNPGDDKVVGHVTHFSFRRANEKAASNWIMDEFTSTDPQCQEWVVCRVKLNARGEKRKREEKEGAQKTENCKKAKTGSHFSESVTKEGGGGELAVKKLSSELLRRFSAVEERLEQVLNPSATPENPIIERLAKILNLPIQPSSHFKENNHEQQIHPDISNILQQYAPLFAEVTGLPPAREFDHPLHLIPGIAPTNVKPYKYPHFQKNEIERQVKKMLQEGII*	ATGGACAACTTCTTCCCCCCAGGATTGAAATTTTTGCCTGATAATCTCCAAGTCGTCCAAGAATATTTGTTGAACAAGGCCAAGAACATGCCTCTGTTCGAGGGTTTTGTCAAAGAATGCGATATCTACTCTACAGAGCCGTGGAATCTCCCCAATGATGAGTTCAAGTATGGGGTTGGCAGTGAAGCGTACTACTTCACAAAGAGAAGCCGGAAGAAGAGCTCCAGAACTCGCATAGACCGGACTGCGGGCGAAGGAACATGGGTGGAGAACGGACAGCGAAAACCCATCAAGAACCCGGGCGATGATAAGGTGGTTGGTCATGTGACACACTTCTCCTTCCGGCGAGCCAACGAGAAGGCTGCCTCGAATTGGATTATGGATGAGTTCACAAGTACA…
HcNAC83	rna-HHC032435.1	LG7	259859838	259868338	+	553	62597.9	6.91	-0.81	MGEGFHANTTCKIENGKNTRFWKDKWCGENTLQSLFPELANVVDKVDDFVNERWRNGRWKLLDGEILTNRGQNQLGELEGMLRGADRPIRGEEDNREWSRGKEKNFTVSSMYGILNDGGIRNNHAKVIPVPGREAESTGQSDQVETRSSIDVIFFRFDVFSAEEHALYKMDNFFPPGLKFLPDNLQVVQEYLLNKAKNMPLFEGFVKECDIYSTEPWNLPNDEFKYGVGSEAYYFTKRSRKKSSKTRIDRTAGEGTWVENGQRKPIKNPGDDKVVGHVTHFSFRRANEKAASNWIMDEFTSTDPQCQEWVVCRVKLNARGEKRKREEKEGAQKTENCKKAKTGSHFSESVTKEGGGGELAVVSARGEKRKREEDEAARKEDDEIQDDHSTNESLPSFSV…	ATGGGGGAAGGGTTCCATGCTAACACGACTTGCAAAATAGAAAATGGAAAGAACaccagattctggaaggataaatggtgcggggaGAACACGTTACAATCTCTTTTCCCAGAGCTTGCTAACGTGGTTGACAAGGTGGATGACTTTGTCAACGAAAGATGGAGGAATGGAAGGTGGAAACTCCTAGACGGAGAAATCCTCACGAATAGGGGACAGAATCAACTGGGAGAGTTGGAAGGAATGCTGAGAGGAGCAGATAGGCCTATTAGAGGGGAAGAAGACAATAGAGAGTGGAGCAGAGGAAAAGAGAAGAACTTTACAGTGTCGTCAATGTACGGAATCCTTAACGATGGCGGAATTAGAAACAATCATGCCAAGGTCATTCCGGTCCCAGGAAGA…
HcNAC84	rna-HHC033480.1	LG8	24853155	24855414	+	297	33986	6.11	-0.876	MGRTRDAEAELNLPPGFRFHPTDEELIVHYLCRKVTYQGLPVPIIAEVDLYKFDPWELPEKALFGHKEWYFFTPRDRKYPNGSRPNRAAGRGYWKATGADKPVTPAGNKKPLGIKKALVFYSGKAPRGVKTDWIMHEYRLADTNRGTNKKGSLRLDDWVLCRLYNKKNSWEKMQQQQKEQSSSLGEGLDSLEAVEDTDSFKSDIDNDSFPEFDDLGSFQNSSFQTLQMPQQQYQHQQQQPKKEDNDWLMDLNLDDLQSSFGAFGSTATGLHMSNQDYFLQVLGSTMKPSQNNLPPF*	ATGGGAAGAACCAGAGATGCTGAGGCCGAGCTCAACCTCCCACCGGGGTTCCGGTTCCACCCCACCGACGAGGAGCTCATCGTTCACTACCTTTGTCGGAAAGTCACTTACCAGGGCCTCCCTGTCCCGATCATCGCAGAAGTCGATCTCTACAAATTCGACCCCTGGGAGCTTCCAGAGAAGGCATTGTTTGGGCACAAGGAATGGTACTTCTTCACACCTAGAGATAGGAAGTATCCCAACGGGTCGCGACCGAACCGGGCTGCGGGAAGAGGGTACTGGAAGGCGACCGGCGCGGATAAGCCGGTTACTCCGGCAGGGAACAAGAAGCCACTTGGAATCAAGAAAGCTCTGGTCTTTTATTCGGGAAAGGCGCCGAGAGGTGTGAAGACTGATTGG…
HcNAC85	rna-HHC033681.1	LG8	60330703	60335851	-	242	26982.2	7.05	-0.731	MATPRLIAEKSEYNDAEVAKMGANDWYFFSIRDRKYATGSRTNRATKCGYWKATGKDREVYGSSSNETKSKKKKIVGMRKTLVFYHGRAPNGIKSNWVMHEFRLENNPISPPSKEDWVLCRVFHKKMGEEEMKTRPCHSPSMVASSHSIAIEQPLQRDEGYGEIGTSIPSNSSGSPIGMANMLTCNYFNFTPEVGMGSTFEEYGFLLDSNGIGDSHGMEYGNLGDFGFHMDGSDDPFSSKN*	ATGGCAACTCCCCGgttaatagctgaaaaatcAGAATACAATGATgctgAGGTGGCCAAGATGGGCGCAAATGACTGGTACTTCTTCAGCATCAGGGACCGCAAGTATGCCACAGGGTCAAGAACCAACAGAGCAACCAAATGTGGATACTGGAAAGCCACAGGGAAAGATCGAGAAGTGTATGGCTCATCAAGCAATGAGACAaagtcaaagaagaagaagattgtcGGGATGAGGAAGACATTGGTTTTCTATCATGGGAGGGCTCCGAATGGGATCAAATCCAATTGGGTCATGCATGAGTTTCGGTTAGAGAACAACCCTATTTCGCCGCCTTCTAAGgAGGACTGGGTACTTTGTAGAGTATTCCACAAGAAGATgggggaagaagaaatgaaa…
HcNAC86	rna-HHC035079.1	LG8	194914669	194916597	-	219	24924.5	9.23	-0.644	MEKLMRLPPGFRFCPTDEELVVQYLKRKAMACPLPAAIIPEIELEKYDPWDLPGCHEGEKYFFTVREAKHRKVSTRTNKRATMSGFWKATGKDRPVVIPKRSQVVGTKRVFTFHRGKPLRGVRTEWIMHEYRLVINPEIVPYLAQGEEWTVCRISKKKRGAKRDEEVPHYYNHNSQVQNDCDFGPSSSSSSSSSSSCITNLSNEKCSIGEEASSNLIA*	ATGGAGAAGCTAATGAGATTGCCACCTGGGTTTCGGTTTTGTCCAACTGATGAAGAGCTTGTGGTGCAGTATTTGAAGAGGAAGGCCATGGCGTGCCCGTTGCCTGCGGCTATCATTCCTGAGATTGAGCTTGAGAAGTACGATCCTTGGGATTTGCCTGGTTGCCATGAAGGAGAAAAGTACTTCTTCACCGTACGAGAGGCGAAACATAGGAAGGTTAGTACTCGTACCAACAAAAGAGCGACGATGTCAGGATTTTGGAAGGCAACAGGAAAAGACAGGCCCGTCGTCATTCCAAAGCGCAGCCAAGTAGTGGGGACTAAGAGGGTTTTCACCTTCCATCGAGGGAAGCCACTCCGAGGGGTTAGGACAGAGTGGATAATGCATGAATATCGCCTC…
HcNAC87	rna-HHC035197.1	LG8	199768335	199769826	-	198	22995.8	9.72	-1.024	MFTLWSHGNSLTLRNFGNFAEDFRYGVGSEAYYFTKRRWKKKGQRSKIDRTAGEGAWYGVRSEAYYFTKRSRKKWSDIRIDRTVGNGTWVGNGKRIPIKNQLGREVKVVGHVTHLSFQRANEKAASNWVMDEYTSTDPECKEWVVCRIKMNSRGEKRKRKEDEAARKTDQNVDEKSDDSKVSEFHLTATEIVHSIQE*	ATGTTTACGCTGTGGAGCCATGGAAACTCCCTAACATTGAGgaattttggaaattttgcaGAGGACTTCAGGTATGGGGTTGGCAGTGAGGCATATTACTTCACGAAAAGACGCTGGAAGAAGAAGGGTCAGAGGAGTAAAATTGATCGCACAGCAGGAGAGGGGGCATGGTATGGGGTTCGCAGTGAAGCATACTACTTCACAAAGAGAAGCAGAAAGAAGTGGTCGGATATCCGCATTGATCGAACTGTGGGCAATGGAACATGGGTGGGGAATGGAAAAAGAATACCCATCAAGAACCAGCTGGGCCGCGAAGTTAAGGTGGTTGGCCACGTGACGCATTTATCCTTCCAGCGAGCCAACGAGAAGGCGGCCTCGAACTGGGTTATGGATGAATAC…
HcNAC88	rna-HHC035217.1	LG8	200371900	200373389	-	198	22868.6	9.72	-0.989	MFTLWSHGNSLTLRNFGNFAEDFRYGVGSEAYYFTKRRWKKKGQTSKIDRTAGEGAWYGVRSEAYYFTKRSRKKWSDIRIDRTVGNGTWVGNGKRIPIKNQLGREVKVVGHVTHLSFQRANEKAASNWVMDEYTSTDPECKEWVVCRIKMNSRGEKRKRKEDEAARKTDQNVDGKSDDSKVSEFHLTATEIVHSIQE*	ATGTTTACGCTGTGGAGCCATGGAAACTCCCTAACATTGAGgaattttggaaattttgcaGAGGACTTCAGGTATGGGGTTGGCAGTGAGGCATATTACTTCACGAAAAGACGCTGGAAGAAGAAGGGTCAGACGAGTAAAATTGATCGCACAGCAGGAGAGGGGGCATGGTATGGGGTTCGCAGTGAAGCATACTACTTCACAAAGAGAAGCAGAAAGAAGTGGTCGGATATCCGCATTGATCGAACTGTGGGCAATGGAACATGGGTGGGGAATGGAAAAAGAATACCCATCAAGAACCAGCTGGGCCGCGAAGTTAAGGTGGTTGGCCACGTGACGCATTTATCCTTCCAGCGTGCCAACGAGAAGGCAGCCTCGAACTGGGTTATGGATGAATAC…
HcNAC89	rna-HHC035897.1	LG8	228544986	228549046	-	305	34436.6	4.94	-0.665	MGLRDIESTLPPGFRFYPSDEELVCHYLYKKVANVKIYEGTMLEVDLHTREPWELPEGSKLSENEWYFFSFRDRKYATGSRTNRATKSGYWKATGKDRRVYHPKMRMTVGMRKTLVFYSGRAPNGRKTSWVMHEFRLENPHTPPTEDWVLCRVFRKKKGESSTEASFSQENEQDDIMPALVDQTTNLPDGSSSEVVVGPEPHQQGASSSSSTLLNLALLQYNSWFGYPQLEEVGPTSMVGLADMDIGIGMGMGMDMVGSKNIIGGRDDDDDDRDDGYGFLLDTGMDDDGKGMMTMGDIVEDFRF*	ATGGGCTTAAGAGACATAGAATCTACTCTTCCACCAGGATTTAGGTTCTATCCGAGCGACGAGGAGTTGGTGTGTCACTATCTCTACAAGAAAGTTGCCAATGTGAAGATTTATGAAGGAACCATGCTGGAAGTAGATTTGCACACTCGGGAGCCATGGGAGCTACCAGAGGGATCCAAGCTTAGCGAAAATGAGTGGTATTTCTTTAGCTTTCGTGACCGTAAGTATGCCACTGGGTCACGGACAAATAGGGCAACCAAGTCAGGATATTGGAAGGCCACAGGAAAAGACCGTAGGGTATACCACCCTAAGATGCGTATGACTGTGGGTATGCGTAAAACGCTGGTATTCTACAGTGGAAGAGCTCCTAATGGAAGGAAAACTAGCTGGGTCATGCAT…
HcNAC90	rna-HHC037077.1	LG9	23399200	23403200	-	360	40313.4	8.45	-0.549	MSGPTTSLPPGFRFHPTDEELILHYLRNRASSTPCPVSIIAEVDIYKLDPWDLPAQAKFGDREWYFFSPRDRKYPNGIRPNRVAASGYWKATGTDKPITAESANIGVKKALVFYKGRPPKGIKTKWIMHEYRLADAGNTHTYKPLMLRDHSMRFQVKMLLIIGIANRKQLVSIAVRLCRIYKKSNTPSSVTHNPLSADQEQEEYSGTQDACLPSVQTISQDTTSPLNLPKSASISELLDFAALSHLFDTQPELPISHDLNSLLGSNPNSNFFFFFSNTSNGNISNDKDNGCTNYLVQEPPAIDHNSPLKRQKIADGYPEASKRSQNEGCHVTSYSNEFDGSQYSLFNQQLLLNSHFGLH*	ATGTCTGGCCCCACGACTTCTCTCCCACCAGGTTTCCGGTTCCACCCTACCGACGAGGAGCTAATCTTGCATTACCTGAGGAACAGGGCATCGTCGACGCCTTGCCCTGTTTCCATTATCGCCGAGGTCGACATCTATAAGTTAGACCCCTGGGACCTTCCCGCTCAAGCGAAGTTTGGGGATAGGGAGTGGTATTTCTTTAGCCCGAGGGACCGGAAATACCCAAACGGAATTAGGCCGAACAGGGTGGCGGCGTCAGGGTACTGGAAGGCTACCGGAACGGATAAGCCGATTACGGCAGAGAGTGCCAATATTGGAGTGAAAAAGGCTTTGGTGTTTTACAAAGGCAGACCACCAAAGGGAATCAAGACTAAATGGATCATGCACGAGTACAGGTTG…
HcNAC91	rna-HHC037080.1	LG9	24257555	24258548	-	179	20739.8	9.2	-0.635	MDECLDLPPGFRFHPTDEEIITHYLTPKVLNSNFCSRAIGDVDLNKCEPWDLPSKAKMGEKEWYFFCQRDRKYPTGMRTNRATESGYWKATGKDKEIFRGRGILVGMKKTLVFYRGRAPKGEKSNWVMHEYRLEGKSPFSHLPCRPSNSKVLYPFHSSCVLLFNHFHIDSKSISTFYA*	ATGGATGAGTGCTTGGATTTGCCACCGGGCTTCAGATTCCATCCAACTGATGAAGAGATCATAACCCACTATCTCACCCCCAAAGTTCTGAATTCTAACTTCTGCTCGAGAGCGATCGGAGATGTGGATCTCAACAAGTGCGAACCATGGGATCTTCCAAGTAAAGCGAAGATGGGTGAGAAGGAGTGGTACTTCTTCTGTCAAAGGGACAGGAAGTACCCAACTGGGATGAGAACCAACAGGGCAACTGAATCTGGGTATTGGAAGGCGACTGGTAAAGATAAGGAGATATTCAGAGGGAGAGGAATTCTTGTTGGCATGAAGAAGACGCTTGTGTTTTACAGAGGTAGAGCACCTAAAGGAGAGAAGAGCAACTGGGTCATGCATGAGTACAGGCTG…
HcNAC92	rna-HHC038935.1	LG9	169802618	169812135	-	660	73603.2	4.59	-0.67	MTVIPLQSLPLGFRFHPTDEELVTHYLKRKINGRIRSEIEVIPEIDVCKIEPWDLPDKSLIRSDDPEWFFFSPKDRKYPNGHGNRANRATEAGYWKATGKDRVIRTKAPAVPGVIGMKKTLVFHRGRAPRGVRTRWIMHEYRTTEPEFESGEQGGYFLYRLFKKPEEKGPGGNGDEIEQSGLSPTPSKSSPGDTAYDADAFEELETPLIVAPSNEASPVSCSQEDPQSLTHDSEDQTSGITRWLADKADCSYVKPKDGHYNSNVASDMAIEQNVDTGAMVEPLLDALGQLYEPKDNQMDSDWFPTITSPMRPYSNHPLFGNTDQMLSNGFFDNDNIEQDSVDELLNSFLSNQDEYSSGGTNIQATFTNEVLLSRSSSEIDTELHFQGGDALHDPGYFMD…	ATGACTGTCATCCCCCTCCAATCCCTCCCCCTAGGGTTCCGCTTCCACCCCACCGACGAGGAGCTCGTCACCCACTACCTCAAGCGCAAGATCAACGGCCGCATCCGCTCGGAAATCGAAGTCATCCCCGAAATCGACGTCTGCAAGATCGAGCCATGGGATCTCCCGGATAAGTCGCTGATCAGATCGGATGACCCGGAGTGGTTCTTTTTCTCCCCGAAGGACCGGAAGTACCCGAATGGGCACGGGAACCGGGCGAACCGGGCGACGGAGGCGGGGTACTGGAAAGCTACGGGGAAGGACCGTGTTATCAGGACGAAAGCTCCGGCAGTGCCGGGGGTGATCGGGATGAAGAAGACACTGGTTTTTCACCGGGGGAGAGCTCCGAGGGGGGTTCGG…
HcNAC93	rna-HHC039545.1	LG9	205053817	205055505	+	421	46706.9	6.76	-0.658	MVCFSYLTKKGSRINIAEMERSGDVESIPLAPGFRFHPTDEELITHYLSKKVVDPSFDAVAIGEVDLNKCEPWDLPWKAKMGEKEWYFFCVRDRKYPTGMRTNRATESGYWKATGKDKDIYRENSLVGMKKTLVFYGGRAPKGEKTNWVMHEYRLDGNFSVYNLPETTSKNEWVISRVFKKSSNGGKKEAIIRLQMRTGNEFGGDSYNQNPLLPPLMDVTANHNNNNSSKNSNNGESDKLGSNIAPAAHVTCFSIASAAAEGVGDDKGGLPPNLAGYYFNNSSIPSTYLSSAFNNNNYSSSSVSMLPPAVSASNLNYNQMSHSSSGQCLQQLLVLQSQSRNVENDMLMSSNNNNSQLQSQSQGESTGLSLTSSDHINPEISSFLSNQKNKKQYSFDTTH…	ATGGTTTGTTTCAGTTACTTAACGAAAAAAGGATCAAGAATTAACATAGCTGAAATGGAGCGAAGTGGAGATGTGGAATCAATTCCATTGGCTCCTGGGTTCCGTTTTCACCCGACTGATGAAGAGCTCATCACCCACTACCTGTCCAAGAAGGTGGTGGATCCTAGCTTTGACGCGGTTGCGATTGGTGAGGTTGATCTTAACAAGTGTGAGCCCTGGGATTTGCCATGGAAAGCGAAAATGGGGGAGAAGGAGTGGTACTTCTTCTGCGTTAGGGACCGGAAGTACCCGACAGGGATGAGGACCAACAGGGCAACTGAGAGTGGATATTGGAAAGCGACCGGAAAAGATAAGGATATTTACAGAGAAAATAGCTTGGTGGGGATGAAGAAGACCCTG…
HcNAC94	rna-HHC039552.1	LG9	205707748	205709356	-	131	14651.8	9.15	-0.747	MKGNGDVEPISLPPGFRFHPTDEELITHYLWKKMIDPSFDAAAIAEDDLNKCEPWWDLPGKAKMGDKEWYFFSIKNRKYSTGMTTNRATKSGHCKTSGKDKDIYRGKSLVGLKKTLVFYKGGAGKGETIN*	ATGAAGGGAAATGGAGATGTGGAGCCAATTTCATTGCCTCCTGGGTTCCGTTTTCACCCCACCGACGAAGAGCTAATCACCCATTACCTGTGGAAGAAGATGATCGATCCTAGCTTCGACGCAGCTGCGATTGCTGAGGATGATCTCAACAAGTGTGAGCCGTGGTGGGATTTGCCAGGGAAAGCGAAAATGGGGGACAAGGAGTGGTACTTCTTCTCCATTAAGAACCGGAAATACTCGACAGGGATGACGACCAACAGGGCAACTAAGAGTGGACATTGCAAAACGAGCGGAAAAGATAAGGATATTTACAGAGGGAAGAGCTTGGTGGGGTTGAAGAAGACCCTGGTTTTCTACAAAGGCGGAGCAGGAAAGGGAGAGACGATCAATTGA
HcNAC95	rna-HHC039591.1	LG9	207642846	207646954	+	330	37448.5	8.17	-0.603	MDGRSEMDKEDEVVMPGFRFHPTDEELVGFYLRRKIHQKPLSIELIRQLDIYKYDPWDLPKLATNGEKEWYFYCPRDRKYRNSARPNRVTGAGFWKATGTDRPIYSSEGTKCIGLKKSLVFYKGRAAKGTKTDWMMHEFRLPSVTDTSLHKRPLDKNIPASESWAICRIFKKTNSMAQRALSHSWVSSLPETPDSDLFSVCHTLNASQSGSHNFPCATQAGSSIQFGSNNVFQHHTNAINYPHLDPMDFKSYPLPVSSNDIPANFMFSPGEMPMASMLLNLSPSILEEVEKSSKSIDFDQPQQSNGFPVDLPTEINGHLIMWKSDIKAK*	ATGGATGGGAGGAGTGAGATGGATAAGGAAGATGAAGTGGTGATGCCTGGCTTTCGATTCCATCCAACAGATGAAGAGCTAGTTGGCTTTTATCTTAGAAGAAAGATACATCAGAAGCCTCTATCTATCGAGCTCATCAGGCAACTGGACATCTACAAGTATGATCCATGGGATCTACCAAAACTGGCAACCAATGGAGAAAAGGAATGGTACTTCTACTGCCCTAGGGATCGAAAATATAGGAACAGTGCGAGGCCAAATCGAGTAACTGGAGCCGGATTCTGGAAAGCCACGGGAACTGATAGACCCATCTACTCCTCTGAGGGGACTAAGTGCATCGGTCTCAAGAAATCTCTAGTTTTTTACAAGGGCCGAGCTGCCAAAGGCACTAAGACTGAC…
HcNAC96	rna-HHC040498.1	LG9	244504518	244506394	+	94	10698.4	10.81	-0.635	MACVGGKEWYFFNLRDRKYATGQRTNRATVSGYWKATGKDRLVTRRGVVVGMRKTLVFYQGRAPKGTKTDWVMHEFRLQSPTHIPNSSSKTLL*	ATGGCATGTGTGGGTGGCAAAGAATGGTACTTCTTCAACCTTCGTGATCGGAAGTATGCAACTGGACAGAGAACAAACAGGGCAACCGTGAGTGGATACTGGAAGGCGACTGGGAAGGACCGACTTGTAACTCGAAGAGGAGTTGTCGTGGGAATGAGGAAGACCTTGGTGTTCTACCAAGGGAGAGCCCCCAAGGGGACAAAGACTGACTGGGTCATGCATGAGTTTCGCTTACAATCACCTACTCACATCCCAAATTCTTCTTCTAAGACCTTGTTGTAG
HcNAC97	rna-HHC042457.1	LG10	180322395	180324144	+	216	24583.3	9.03	-0.524	MEKLTRLPPGFRFCPTDEELVVQYLKRKAMACPLPAAIIPEIELDKYDPWDLPGCREGEKYFFTLGQAKHRKVSLTNKRATVSGFWKATGKDMPIFIPKRSEVVGMKRVFTFHQGKPLRGVVRTEWIMHEYRLVNNPETMPYLAQGGEWVVCRISKKKKGAKRDEEVPHYYNHNLQVQNDRQFGLSSPCSSSSCVTNLSNEECSIGEEASSNLIV*	ATGGAGAAGCTAACGAGATTGCCACCCGGGTTTCGGTTCTGTCCAACTGATGAAGAGCTTGTGGTGCAGTACTTGAAGAGGAAGGCCATGGCGTGTCCGTTGCCTGCAGCTATCATTCCTGAGATTGAGCTTGACAAGTACGATCCTTGGGATTTGCCTGGTTGCCGCGAAGGAGAAAAGTACTTCTTCACCCTTGGACAGGCGAAACACAGGAAGGTTAGCCTAACCAACAAAAGAGCGACGGTGTCAGGATTTTGGAAGGCAACAGGAAAAGACATGCCCATTTTTATTCCAAAGCGCAGCGAAGTAGTGGGGATGAAGAGGGTTTTCACCTTCCATCAAGGGAAGCCTCTCCGAGGGGTAGTTAGGACCGAGTGGATAATGCATGAGTATCGCCTT…
HcNAC98	rna-HHC042570.1	LG10	184381196	184384774	-	314	35952.6	9.24	-0.736	MMSREDDGKDEHVHDLVMPGFRFYPTEEELIDFYLRRKVEGRRFNVELITFLNLYRYDPWELPALAAIGEKEWFFYVPRDRKYRNGDRPNRVTSSGYWKATGADRMIRGEDSRPIGSKKTLVFYSGKAPKGIRTAWIMNEYRLPHTDTNKYHKAEISLCRVSKRASVDRQYHLPSTLSSIPSSSKLQTRPPAPPPTRPPPPPAPLTGDSSSFSQSSIDKMQKLAAINNHTLYSTSITSNADNNNYNYMASSISTLEQLHRVYNQSYVLPSISSQNHGLLIPSINPEDKLWEDLNHLMPEALKEYYSTAASRIK*	ATGATGAGCAGAGAAGATGATGGAAAGGATGAACACGTACATGACTTGGTGATGCCAGGATTTCGATTCTACCCTACTGAAGAAGAGCTCATTGACTTCTACCTTCGTCGCAAAGTTGAGGGCAGAAGATTCAACGTTGAGCTCATAACCTTCCTCAACTTGTACCGCTACGATCCTTGGGAATTACCAGCATTGGCAGCCATTGGAGAAAAGGAATGGTTCTTCTACGTACCCAGAGACCGCAAGTACCGGAACGGGGACAGACCGAACCGGGTAACAAGTTCCGGGTACTGGAAGGCGACAGGAGCTGACAGGATGATCCGTGGGGAGGATTCACGGCCTATTGGGTCGAAGAAGACGCTGGTGTTCTATTCGGGCAAGGCTCCAAAGGGGATCAGG…
HcNAC99	rna-HHC042863.1	LG10	193127576	193129608	-	377	42784.7	6.62	-0.766	MSITVNGQSCVPPGFRFHPTEEELLNYYLRKKVSCEKIDLDVIRDVDLNKLEPWDIQEKCRIRSTPQNDWYFFSHKDKKYPSGTRTNRATAAGFWKATGRDKVIYTSCKRIGMRKTLVFYKGRAPHGQKSDWIMHEYRLDEHPESNSLSNVGSTMGETGTQEDGWVVCRVFKKKNLLKTLDTNPNTSSSSITTTADTPKPHLLVHSSSDGALDQILHYMGRSCKQEKEQQQQQQQQQHMLNNLNNNNDHLYFLNERFMKLPALESPTLTPSSLSNQSEGIQAIVNHIHDPVNFQVHSRLSDWSSLDHLVASHLNGQYEHSSKNLDNFDMDPTFMFCPSTNRLLSANNNSNSCDGSCNGDGDLWSLTSSASVHINDI*	ATGAGCATCACTGTGAATGGCCAATCCTGCGTCCCACCGGGATTTCGCTTCCATCCTACCGAAGAAGAGCTCTTGAACTACTACTTGCGGAAGAAAGTCAGCTGCGAGAAGATCGATTTGGATGTCATTCGTGATGTCGATCTCAATAAGCTCGAACCATGGGACAttcaagAGAAGTGTAGGATAAGATCGACCCCGCAGAACGACTGGTACTTCTTCAGTCACAAGGACAAGAAGTACCCATCTGGCACGCGAACCAACCGTGCAACTGCTGCCGGGTTCTGGAAGGCTACTGGGCGCGATAAGGTTATATATACGAGTTGCAAACGGATCGGTATGCGCAAGACTCTTGTGTTTTACAAGGGAAGAGCTCCTCATGGTCAGAAGTCCGACTGGATC…
HcNAC100	rna-HHC043283.1	LG10	207270041	207272347	+	155	18030.5	9.16	-0.714	MGLRDIESALPPGFRFYPSDEELVCHYLYNKVVNVKNYEGTMLEVDLHTREPWELPEGSKLSESEWYFFSFRDRKYATGSRTNRATKSGYWKATGKDRTVYQPKTRIIVGMRKTLVFYSGRAPNGKKTSWVMHEFRLENPHTPPKVTNCCFLDC*	ATGGGCTTAAGGGACATAGAATCTGCTCTTCCACCAGGATTCAGGTTCTATCCGAGTGACGAGGAGTTGGTGTGTCACTACCTCTACAATAAAGTTGTCAATGTGAAGAATTATGAAGGAACCATGCTGGAAGTAGATTTGCACACTCGGGAACCATGGGAGCTACCAGAGGGATCCAAACTTAGCGAAAGTGAGTGGTATTTCTTCAGCTTTCGTGACCGCAAGTATGCTACTGGGTCACGCACAAATAGGGCAACCAAGTCAGGGTATTGGAAGGCCACGGGAAAAGATCGTACCGTATACCAGCCTAAGACGCGTATAATTGTGGGTATGCGTAAAACGCTGGTATTCTACAGTGGAAGAGCTCCTAACGGAAAGAAAACTAGCTGGGTCATGCAT…
HcNAC101	rna-HHC044592.1	LG11	6945052	6988218	+	224	25436.9	9.32	-0.777	MVVGLEEKPDLDVDVLWGDVLGRSVCGIVFLVVEHVNERVSTWQSTHLSHMTGENATGIQDFLPGLPVGVKFDLSDQELLEHLERKTRPKLQKHHPNIDGRDGHVRHFFHRPSKAYTTRTRKHRKVHTDVDGGETRWHKMGKTRPVLASGKVKGYKKILVLYTNYGKRKKPQKTNWVMHQYHLGSDEEEKDGELVVSKVFYQTQPRQCGSGSNSNSKEIVDPG*	ATGGTCGTTGGATTAGAGGAGAAACCGGATCTTGACGTAGACGTGTTATGGGGTGATGTTTTAGGAAGATCGGTGTGTGGGATTGTTTTTTTGGTTGTGGAACACGTGAATGAGCGGGTGTCGACGTGGCAGTCTACCCATCTCTCTCATATGACAGGTGAGAATGCAACGGGGATTCAAGATTTCTTGCCTGGACTGCCTGTGGGGGTGAAGTTCGACCTGTCGGACCAGGAGCTTCTAgagcatttggaaagaaagacgAGGCCGAAATTGCAGAAGCACCACCCGAACATCGACGGCCGAGACGGTCATGTCCGCCATTTTTTCCACCGCCCGTCGAAGGCCTACACCACCAGAACCCGCAAGCACCGCAAAGTCCACACAGACGTGGATGGTGGT…
HcNAC102	rna-HHC044792.1	LG11	14046987	14066697	+	667	73781.7	4.79	-0.521	MMMNEPSPSIPNPHISDVGSASRSSLAPGFRFHPTDEELVSYYLKRKVKGLSLRVDAIAELDLYKKEPWELPHYSRLRSRDKEWYFFSPLDRKYSNRSRTNRATAAGYWKTTGKDRPVKHLAKTVGMKKTLVFHAGRAPRGKRTNWVMHEYRMGDEDEQQQQMNNPNVLQASFVVCRIFEKNGTGPQNGAQYGAPFLEEEWEEDGVPVGVLMDNAYSGGEQGSVHPDEFEQKHIVGDQHESTATVVAESERKDIGSLSEDSAIFLEDILDLDRFDSEPGLQNSPNNINKINLEEHSEIGLLSHSPSGRNDAYMELKDIVDNINMDRPLSGFDGVLLGVGNDRTLALDNSANETAVLPEVDSTEFNFDIANETTVDQELSKLCSPTYGIFDLQSDNFLNN…	ATGATGATGAACGAACCCTCGCCCTCGATCCCCAACCCTCACATCTCCGACGTCGGATCCGCATCAAGATCCTCGCTCGCTCCCGGATTCCGATTCCACCCCACCGACGAGGAGCTCGTCAGCTACTACCTCAAACGGAAGGTCAAAGGCCTCTCCCTCCGAGTCGACGCCATCGCCGAACTCGATCTCTACAAGAAGGAGCCGTGGGAACTCCCCCACTACTCGCGGCTGCGCAGCCGCGACAAAGAATGGTACTTTTTCAGCCCTTTGGACCGGAAGTACTCGAACCGATCAAGAACCAATCGGGCGACTGCGGCTGGGTATTGGAAGACTACTGGGAAGGATAGGCCGGTGAAACATTTGGCGAAGACagttgggatgaagaagacgCTGGTTTTT…
HcNAC103	rna-HHC044872.1	LG11	17613209	17618173	+	290	32809.8	5.7	-0.655	MGLRDIESTLPPGFRFYPSDEELVCHYLYKKVANLKVYEGTMVEVDLHTREPWELPDGAKLGDNEWYFFSFRDRKYATGSRTNRATKSGYWKATGKDRTIYHPKTRAIVGMRKTLVFYSGRAPNGKKTGWVMHEFRLENPHTPPKEDWVLCRVFHKRKGEAVSCSRENEQEELGCPSSYIESSPNSLINQSMPDGYCCEMVRSSSLPSVPHQGGNNINSSNSTLLNLAVLHYNLLDFPQTELDSTTMVGMGMGSKDDDDYGFLLDMGLDDDHGLDGINGLTNVHEDLRF*	ATGGGACTGAGGGACATAGAGTCGACTCTCCCACCAGGTTTCAGGTTCTATCCAAGCGACGAGGAGTTGGTCTGCCACTATTTATATAAGAAGGTTGCTAATCTCAAAGTTTATGAAGGAACAATGGTGGAAGTAGATCTACACACTCGGGAGCCCTGGGAGCTACCTGATGGAGCTAAGCTCGGTGATAATGAGTGGTATTTCTTCAGCTTTCGTGATCGTAAGTATGCCACTGGATCACGCACAAATAGGGCAACAAAGTCTGGTTATTGGAAGGCAACGGGGAAAGATCGTACCATATACCACCCTAAGACACGTGCAATTGTGGGGATGAGGAAGACATTAGTGTTCTATAGCGGAAGAGCTCCCAATGGAAAGAAGACTGGCTGGGTTATGCAC…
HcNAC104	rna-HHC045263.1	LG11	42292942	42294039	+	191	21679	4.75	-0.546	MTILPPGFQFYPSDEELVSHFLYLKSTNQLDFFIPTLNLSHYSPWELDGKALQGGRQYWYFFSRLTQKRATGSGYWDEEGEDEVVSSSGVLGIKKRFVFYFGEERDGVKTSWVMNEYHLCEGSSSSRCTGSSKKRGGHPRIDCSKWVICQVHDSSYDSQVRVSDDGVELSCLDEAFMSVDDDADDISWPN*	ATGACTATTCTCCCTCCTGGTTTCCAATTCTACCCATCAGATGAAGAACTTGTATCCCATTTCCTCTACCTCAAATCTACAAACCAACTCGACTTCTTCATCCCTACCCTTAACCTCTCCCACTATAGCCCGTGGGAACTTGATGGGAAAGCACTCCAAGGAGGGAGACAATATTGGTACTTCTTTAGCCGTTTGACGCAGAAAAGAGCAACTGGGAGCGGATACTGGGACGAAGAGGGCGAGGATGAGGTTGTGTCCAGTAGTGGTGTGCTTGGGATTAAGAAGAGATTTGTGTTTTATTTTGGAGAAGAGCGGGATGGGGTTAAGACTAGTTGGGTGATGAATGAGTACCATCTATGTGAAGGTAGTAGCTCTAGTAGATGTACAGGGTCATCCAAA…
HcNAC105	rna-HHC045601.1	LG11	79738077	79745520	-	291	32628.1	5.2	-0.441	MGVDGSSAGRSRSKPEPPIASDPLLSPPIRSFVLSTSSDPNLNLLSPELRQLTSNLSSKPSVPYKSIRSIWSSLPIESRLSLTRLLARSEFIFNTPKPREKSEELKARLRKLEELAEKKAYAELVKDITPKEDVEPFSSYKDQIGFGYVWLDFNENLIESVNVVSLAMEVLRTLDLPPGFGFHPTDVELISHYLKRKVLGLKIDHELIPEVVGSASTLMQDEHWSNLVNSAKDRGCYFQCLQSGVLRVKREVKVEHKLKEIEKELGNLETELAQEQDFGMDDEGGGFDED*	ATGGGCGTCGACGGGAGCAGCGCCGGGAGGTCAAGatccaaacccgaacctCCTATCGCCTCCGATCCGCTCCTATCACCTCCGATCCGCTCCTTCGTTCTCTCAACCTCATCAGATCCAAACCTGAACCTCCTCTCGCCTGAACTCCGACAACTCACCTCCAATCTCTCATCCAAACCCTCCGTCCCCTACAAATCCATCCGCTCCATCTGGTCCTCTCTCCCTATCGAATCTAGACTGTCACTCACCCGCCTCTTAGCCCGATCCGAATTCATCTTCAACACCCCAAAGCCCAGGGAGAAGagcGAGGAGCTGAAGGCGAGGTTGAGGAAGTTGGAGGAGCTGGCGGAGAAGAAGGCGTATGCGGAGTTGGTGAAGGATATTACTCCGAAGGAGGAT…
HcNAC106	rna-HHC045651.3	LG11	86266694	86285770		311	35350.7	8.08	-0.691	MSYLRMMEDKLPPGFRFHPRDDELICDYLTPKIIQVSGDQHGDASQNYLSMCSMMIDVDLNKCEPWDLPEVACVGGKEWYFFNLRDRKYATGQRTNRATLSGYWKATGKDRPVSRMGTLIGMRKTLVFYQGRAPKGKKTDWVMHEFRLEGQTTADSLSTHNNFPVKEDWVLCRAFYKSRAVGMTSKPTSTESSYTDTNGSSSLQPLTTAYIDFDQTFAPPPPQNLIGGNFNTTTSLEQVPCFSNYPQNHTTLMERNNNKSFNLPSSCDKKVLNSVLDHFNKLEGNHQQQQKSYLSESALSSSVWYQFSSH*	ATGAGTTATTTGAGGATGATGGAGGATAAGTTGCCACCGGGGTTCCGCTTCCATCCACGGGACGACGAGCTGATATGTGACTACTTGACACCCAAGATCATCCAGGTGTCCGGCGATCAGCACGGTGATGCTTCTCAGAATTATTTGAGTATGTGTTCCATGATGATTGATGTCGATCTTAATAAGTGTGAGCCTTGGGATCTCCCCGAGGTGGCATGTGTGGGGGGCAAGGAGTGGTACTTCTTCAATCTGCGAGACCGGAAGTATGCAACAGGCCAGCGCACAAACAGGGCGACACTGTCAGGCTACTGGAAGGCCACAGGCAAGGATCGTCCAGTGTCCCGCATGGGCACGCTCATAGGCATGAGGAAGACCCTTGTCTTCTACCAAGGGAGGGCT…
HcNAC107	rna-HHC045820.1	LG11	118589594	118593234		310	35024.5	6.03	-0.659	MSSYLSMMESRLPPGFRFHPRDEELVCDYLAKKIYADKYGSSTMIDIDLNKCEPWDLPETARVAGKEWYFFSLQDRKYATGQRTNRATLSGYWKATGKDRYVTRTGVLVGMRKTLVFYQGRAPKGKKTDWVMHEFRLEASGDESNNNSVKEDWVLCRVFHKNRAHSSSSPKPYMETTSSSYKDIISSSSLSLPPLMDQSHQAYINFGGPSQLNFEGYEQQVPCFSNPAFQITTSGPPMVGCPPAGTMERIMMPIKNPDSDRKSDKDVIKEVLNTLTKLEENQEEDPSLSIGEGSIDSYLCENSGFSPIW*	ATGAGCAGCTACTTGAGTATGATGGAATCGAGATTGCCTCCAGGGTTCAGATTTCACCCAAGAGACGAAGAGCTGGTATGTGATTATCTAGCAAAGAAAATTTATGCGGACAAATACGGTTCTTCTACCATGATCGATATCGATCTCAACAAGTGCGAGCCATGGGATCTACCTGAGACGGCACGTGTTGCAGGCAAAGAGTGGTACTTCTTCAGCCTTCAGGACCGAAAGTATGcaactggtcagagaacaaaccGGGCCACCTTGTCCGGATACTGGAAGGCAACTGGAAAGGACCGgtTTGATTTGGTTGAAGATTAA
HcNAC108	rna-HHC045976.1	LG11	141146880	141169279		431	48517.7	5.89	-0.523	MEALNSLSLPPGFGFHPTDSELISHYLKRKIHGIKIEYEVIPEVDIYKHEPWDLPAKCNVPTRDSKWHFFASRDKKYPNGSRSKRATEAGYWKSTGKDRNIKYQNRTIGTKKTLVFHEGRPPHGKRTEWIMHEYYINESECQDAPDLKDSYVLCRITKRDCWEMDGENVSKQGEKVKESSNEPDDVVSSVVKPKKSSSQFESIEDEDIEAIFTELLDPNFSATPTLTEVKSVPMEGLGSFALSNNPFDPHFIAEVSEDSHLLFPVEEYYDILQSESQGFDVFGQLDIGRLDALGVQQGDIFADLNDNYTGIQVRERGLKTSTSNLNQRIRLQASKMESRSEGCLSQIVEVKKDFRIVSSDGKQGPTKINAVQWDLNAKSNKSGLSSIRGFVRGICSFLP…	ATGGAAGCATTAAATTCTCTCTCTCTGCCCCCAGGGTTTGGCTTTCACCCAACAGACTCAGAACTTATCTCTCACTATTTAAAGAGGAAAATCCACGGCATCAAAATTGAATATGAAGTAATACCAGAGGTTGACATTTATAAGCACGAACCATGGGACTTACCTGCAAAATGTAATGTTCCCACTAGGGATAGCAAGTGGCACTTCTTTGCATCTCGCGATAAGAAGTATCCAAATGGTTCTCGCTCAAAAAGAGCTACAGAAGCAGGATACTGGAAATCTACCGGGAAAGATCGGAACATCAAGTATCAAAATCGGACTATAGGGACCAAGAAAACCCTTGTCTTCCATGAAGGTCGACCTCCTCATGGGAAGCGAACAGAGTGGATCATGCATGAG…
HcNAC109	rna-HHC046350.1	LG11	172247491	172249328		326	36579	5.81	-0.686	MEITGFGGSQFPPGFRFYPTDQELIIHYMRNKVTSSQSPITSIIADVDIYKFDPWELPDKACFGEGEWFFFSPRDRKYPNGSRPNRAAASGYWKATGTDKPILTAGGSQCLGVKKSLVFYKGRPPKGIKTDWIMHEYRLLEEPNCSTSVQKQMHSMRLDDWVLCRVRHKGSIPASESQDFPNPSTNLNTKQQQEPSEKNTNMCDWIGDYNEFEYLFNPGAEGSRSGYQTSSSDDGKSPGLNEMNFNGCANNRGPPPSPPPPPPDMVSSMLNSVKRTLSVGTLDELMLMHPCKKINYCSSSVYDQFSPSQSFSIDQAFPEFTEYLI*	ATGGAAATCACTGGGTTTGGTGGCTCTCAATTCCCTCCAGGATTCCGATTTTATCCCACAGACCAGGAACTCATCATTCACTACATGAGAAACAAAGTAACTTCTTCGCAGTCCCCAATAACCTCTATAATTGCTGATGTCGACATATATAAGTTTGATCCCTGGGAACTTCCAGACAAGGCCTGTTTTGGAGAAGGTGAATGGTTCTTCTTCAGTCCACGTGATCGGAAATATCCAAACGGGTCACGACCCAATAGGGCGGCAGCATCGGGGTACTGGAAGGCGACAGGTACCGACAAGCCAATCCTCACAGCTGGTGGTTCCCAGTGCCTCGGTGTGAAGAAGTCACTGGTCTTTTACAAAGGACGGCCACCAAAGGGAATCAAGACTGATTGGATC…
HcNAC110	rna-HHC046358.1	LG11	172829981	172831477		249	28380.9	5.99	-0.658	MESFRFPGSQFPPGFRFHPTDQELIIHCLRKKVTSSMNPATYIIADIDLYKFNPWELRDKAFFGDGEWFFFTPRERKYPNGVRPNRATGLGYWKATGTDKPILADCGSQCLGVKKALVFYEGRPPKGIKTDWIMHEYRVLDDMPSSSSWSQKPKKDSMRLDDWVLCRVRHKGSTTKEAKDISESSGLISPSFNNQTSVKQSELEENSSSIIFDWNDSQLLSYLLQAEGEDGESGYVDFDFHCLNNTNG*	ATGGAAAGTTTTAGGTTCCCAGGGTCTCAGTTCCCTCCAGGTTTCCGATTTCATCCAACAGATCAAGAACTCATCATCCACTGCTTAAGGAAAAAGGTTACCTCCTCCATGAATCCGGCAACATATATAATTGCAGATATTGACCTTTACAAGTTTAACCCCTGGGAACTTCGGGACAAAGCTTTTTTCGGGGACGGTGAATGGTTCTTCTTCACCCCGAGGGAGCGCAAATATCCTAATGGGGTCCGACCCAATAGGGCAACAGGATTGGGATACTGGAAGGCGACCGGTACAGACAAACCAATCCTCGCAGATTGTGGGTCTCAGTGTCTTGGTGTGAAGAAGGCCCTCGTCTTTTACGAAGGACGGCCACCAAAGGGAATAAAGACGGATTGGATC…
HcNAC111	rna-HHC047181.1	LG11	213217488	213219529		316	36430.9	5.65	-0.742	MEVEYCRVPPGFRFHPTEEELVGYYLTRKVASQKIDLGVITDIDLYKIEPWDLQERCKLGYDEQNEWYFFSHKDKKYPSGTRTNRATTAGFWKATGRDKAVLSKCKVIGMRKTLVFYEGRAPNGKKSDWIMHEYRLQSSEHGPPQEEGWVVCRAFKKPVPNPRPCYSTYSPFYIREQDQFAMEHLPDITRPTNPGGNFYEQPFGFGREHEPKLTCSILDIPRLDSPSMSTTLATTNYECFESGAMIIRNDEISNLQRNDESRGQFVDWKVLDKLLASQLTESGSSSNLNFPLMNTLDQYDVNDPNQENCFLGSYP*	ATGGAAGTGGAGTACTGTCGTGTCCCACCTGGGTTCAGATTTCACCCTACAGAAGAAGAGCTTGTGGGTTATTACCTCACAAGAAAAGTTGCTTCTCAAAAGATTGATCTAGGAGTCATCACAGACATTGACCTATACAAAATTGAACCATGGGACCTCCAAGAAAGGTGCAAGCTTGGTTATGATGAGCAGAATGAGTGGTACTTCTTTAGCCACAAGGATAAGAAGTATCCTAGCGGAACACGCACGAATAGGGCCACAACCGCCGGGTTTTGGAAGGCGACGGGAAGGGATAAGGCGGTGCTTTCAAAATGTAAGGTTATAGGGATGAGGAAGACTCTGGTGTTCTACGAGGGTCGTGCACCAAACGGGAAGAAGAGTGATTGGATAATGCACGAG…
HcNAC112	rna-HHC047217.1	LG11	214024362	214026026		274	30627	9.13	-0.6	MATSEAMVNTHFTFHVSSYRYIHVTGLALYGEKEWYFFSPRDRKYPNGSRPNRAAGSGYWKATGADKPVGSPKPVAIKKALVFYSGKAPKGDKTNWIMHEYRLADVDRSVRRKNSLRLDDWVLCRIYKKKGGGGERPIGGADKKQIGSKMMQPGPGIDQKPELLPHVPGTMMPPPARMSDDLFYFDTSDSLPKLHGESSCSEHVLSPEFAEREVESQLRWGELERALGGPISNMDATMPFQPMFESGGILSSSSSSMFKDPLQDMFMYLQKPF*	ATGGCAACAAGTGAAGCGATGGTCAACACTCATTTCACCTTCCACGTGTCGAGTTATCGATACATCCACGTTACTGgattggCTTTGTATGGAGAGAAGGAGTGGTATTTCTTCTCACCCAGGGACAGGAAGTACCCGAACGGCTCGAGGCCGAACCGGGCTGCGGGTTCAGGTTATTGGAAGGCGACGGGAGCCGATAAACCGGTCGGGTCGCCTAAACCGGTCGCGATTAAGAAGGCTCTTGTGTTTTATTCCGGAAAAGCACCCAAAGGCGACAAGACCAATTGGATCATGCACGAGTACAGACTCGCCGATGTGGACCGATCCGTGAGAAGGAAGAACAGTCTCAGACTTGACGATTGGGTTCTGTGCCGAATCTACAAAAAGAAAGGCGGCGGT…
HcNAC113	rna-HHC047249.1	LG11	214805817	214806820		203	22683.2	5.59	-0.517	MGDYTGNLPPGFRFFPSDEELIVHFLGQKTAHLSCQPNIIPTLDLHQLDPWDLNGTALQGGNQLFYFFARNTQHRATPNGYWNPIGNDETIASIGDGKNVGIKKSLVFYFGEIKTNWIMHEYHLSDNAVVDSSSSRSSRRSSSKKRASSRIETNKWIICRAYDSTCGSQGSYHDGSVRELSCLDEVFLSLDDDLDEVSLPTR*	ATGGGAGATTACACCGGCAACCTTCCACCGGGCTTCCGGTTCTTCCCTTCCGACGAAGAGCTCATCGTTCACTTCCTAGGCCAGAAAACTGCCCACCTCTCATGCCAACCGAATATCATCCCCACCCTTGACCTCCATCAGCTTGATCCATGGGACCTCAATGGTACAGCACTCCAAGGGGGTAACCAGCTATTCTACTTCTTCGCTCGCAACACTCAACACAGAGCTACACCAAATGGCTACTGGAATCCGATTGGCAACGATGAGACCATAGCAAGCATCGGAGATGGTAAGAATGTTGGCATCAAGAAAAGCCTCGTGTTCTACTTCGGGGAAATCAAAACCAATTGGATAATGCACGAGTACCATCTATCCGACAATGCTGTAGTTGATAGCAGC…
