# Supplementary material for: Genome-wide identification of the NAC family in Hemerocallis citrina and functional analysis of HcNAC35 in response to abiotic stress in watermelon
Source: Front Plant Sci. 2024 Oct 14;15:1474589. doi: 10.3389/fpls.2024.1474589 (PMC11513300; doi:10.3389/fpls.2024.1474589)
Supplement: Supplementary file 2 [file Table2.xlsx]

## Sheet: Sheet1
Supplementary Table 2. The secondary structure and subcellular location prediction of the 113 HcNAC genes identified in this study
Gene ID	a-helix(%)	Extended strand(%)	β-turn(%)	Random coil (%)	Predicted subcellular location
HcNAC1	21.32	12.23	0	66.46	nucleus,cytoplasm
HcNAC2	26.07	10.79	0	63.15	nucleus
HcNAC3	20.57	14.24	0	65.19	nucleus
HcNAC4	22.19	10.93	0	66.88	nucleus
HcNAC5	28.78	16.79	0	54.44	cytoplasm
HcNAC6	15.72	21.4	0	62.88	nucleus
HcNAC7	15.38	20.33	0	64.29	nucleus
HcNAC8	23.39	16.27	0	60.34	cytoplasm
HcNAC9	18.93	14.64	0	66.43	nucleus
HcNAC10	18.51	12.01	0	69.48	nucleus
HcNAC11	23.66	12.95	0	63.39	nucleus
HcNAC12	28.89	13.47	0	57.63	nucleus
HcNAC13	10.57	24.39	0	65.04	nucleus
HcNAC14	30.85	11.09	0	58.07	nucleus
HcNAC15	36.1	11.12	0	52.78	chloroplast
HcNAC16	36.44	21.61	0	41.95	chloroplast
HcNAC17	27.93	30.63	0	41.44	cytoplasm
HcNAC18	10.77	20.38	0	68.85	nucleus
HcNAC19	15.79	27.82	0	56.39	cytoplasm
HcNAC20	19.61	12.75	0	67.65	nucleus
HcNAC21	27.85	12.75	0	59.4	nucleus
HcNAC22	15.53	18.8	0	65.67	nucleus,chloroplast
HcNAC23	9.74	19.48	0	70.78	nucleus
HcNAC24	26.67	15.48	0	57.86	cytoplasm
HcNAC25	23.42	12.66	0	63.92	nucleus
HcNAC26	21.14	14.2	0	64.67	nucleus
HcNAC27	12.36	18.73	0	68.91	nucleus,cytoplasm
HcNAC28	10.55	16.36	0	73.09	nucleus
HcNAC29	26.19	11.38	0	62.43	chloroplast
HcNAC30	17.53	12.71	0	69.76	nucleus
HcNAC31	20.29	12	0	67.71	nucleus
HcNAC32	11.49	13.51	0	75	nucleus
HcNAC33	16.35	14.68	0	68.97	nucleus
HcNAC34	28.87	10.26	0	60.87	nucleus
HcNAC35	26.02	14.03	0	59.95	nucleus
HcNAC36	20.35	13.37	0	66.28	nucleus
HcNAC37	32.09	13.18	0	54.73	nucleus
HcNAC38	14.05	16.05	0	69.9	nucleus
HcNAC39	24.32	16.22	0	59.46	mitochondrion
HcNAC40	16.34	22.22	0	61.44	nucleus
HcNAC41	14.6	15.56	0	69.84	cytoplasm
HcNAC42	20.71	10.36	0	68.93	nucleus
HcNAC43	26.25	14.95	0	58.8	nucleus
HcNAC44	13.52	16.39	0	70.08	nucleus
HcNAC45	24.5	19.21	0	56.29	nucleus
HcNAC46	19.67	15.06	0	65.27	chloroplast
HcNAC47	22.19	15.34	0	62.47	nucleus
HcNAC48	36.53	8.1	0	55.37	cytoplasm
HcNAC49	21.62	15.54	0	62.84	nucleus
HcNAC50	32.57	14	0	53.43	nucleus
HcNAC51	11.93	15.6	0	72.48	chloroplast
HcNAC52	17.03	14.83	0	68.14	nucleus
HcNAC53	21.53	8.76	0	69.71	nucleus
HcNAC54	30.47	11.16	0	58.37	nucleus
HcNAC55	32.56	11.83	0	55.61	cytoplasm
HcNAC56	35.14	11.36	0	53.5	cytoplasm
HcNAC57	26.46	13.45	0	60.09	nucleus
HcNAC58	34.44	16.3	0	49.26	nucleus
HcNAC59	22.61	16.96	0	60.42	nucleus
HcNAC60	24.47	13.3	0	62.23	nucleus
HcNAC61	19.69	12.02	0	68.29	nucleus
HcNAC62	19.06	12.79	0	68.15	nucleus
HcNAC63	10.08	19.9	0	70.03	nucleus
HcNAC64	19.97	14.13	0	65.9	nucleus
HcNAC65	20.03	17.02	0	62.95	nucleus
HcNAC66	9.15	30.07	0	60.78	cytoplasm
HcNAC67	17.79	13.74	0	68.47	nucleus
HcNAC68	18.27	13.78	0	67.95	nucleus
HcNAC69	22.67	14.29	0	63.04	nucleus
HcNAC70	24.55	19.76	0	55.69	nucleus
HcNAC71	19.59	13.06	0	67.35	nucleus
HcNAC72	12.18	24.36	0	63.46	cytoplasm
HcNAC73	12.18	24.36	0	63.46	cytoplasm
HcNAC74	17.04	15.76	0	67.2	cytoplasm
HcNAC75	27.69	8.47	0	63.84	nucleus
HcNAC76	13.53	14.01	0	72.46	nucleus
HcNAC77	27.46	11.34	0	61.19	cytoplasm
HcNAC78	24.38	16.75	0	58.87	chloroplast
HcNAC79	25.19	18.15	0	56.67	nucleus
HcNAC80	8.16	17.38	0	74.47	nucleus
HcNAC81	24.88	13.39	0	61.73	nucleus
HcNAC82	37.93	7.84	0	54.23	nucleus
HcNAC83	26.81	18.12	0	55.07	nucleus
HcNAC84	25.34	11.49	0	63.18	nucleus
HcNAC85	14.11	16.6	0	69.29	nucleus
HcNAC86	11.47	22.48	0	66.06	nucleus
HcNAC87	31.47	18.78	0	49.75	nucleus
HcNAC88	31.47	19.29	0	49.24	nucleus
HcNAC89	17.11	16.45	0	66.45	nucleus
HcNAC90	23.96	13.37	0	62.67	nucleus
HcNAC91	4.49	23.6	0	71.91	nucleus
HcNAC92	19.58	14.87	0	65.55	nucleus,chloroplast
HcNAC93	16.43	15.95	0	67.62	nucleus
HcNAC94	20.77	10	0	69.23	cytoplasm
HcNAC95	19.15	12.77	0	68.09	nucleus
HcNAC96	3.23	37.63	0	59.14	chloroplast
HcNAC97	10.23	25.12	0	64.65	nucleus
HcNAC98	29.71	12.46	0	57.83	nucleus
HcNAC99	21.81	17.82	0	60.37	nucleus
HcNAC100	9.09	25.97	0	64.94	mitochondrion,chloroplast
HcNAC101	12.11	24.22	0	63.68	cytoplasm
HcNAC102	21.02	15.62	0	63.36	nucleus
HcNAC103	14.53	21.11	0	64.36	nucleus,cytoplasm
HcNAC104	11.58	23.68	0	64.74	nucleus
HcNAC105	44.83	9.31	0	45.86	cytoplasm
HcNAC106	15.81	15.81	0	68.39	nucleus
HcNAC107	22.65	17.8	0	59.55	nucleus
HcNAC108	22.33	18.6	0	59.07	nucleus
HcNAC109	16.92	13.85	0	69.23	nucleus
HcNAC110	18.15	14.92	0	66.94	nucleus
HcNAC111	17.78	17.46	0	64.76	mitochondrion
HcNAC112	24.54	12.09	0	63.37	nucleus
HcNAC113	12.38	18.32	0	69.31	nucleus
