# Supplementary material for: Genome-wide identification of the NAC family in Hemerocallis citrina and functional analysis of HcNAC35 in response to abiotic stress in watermelon
Source: Front Plant Sci. 2024 Oct 14;15:1474589. doi: 10.3389/fpls.2024.1474589 (PMC11513300; doi:10.3389/fpls.2024.1474589)
Supplement: Supplementary file 4 [file Table4.xlsx]

## Sheet: Sheet1
Supplementary Table 4. Ka/Ks calculation of the duplicated night lily NAC gene pairs
Gene1	Gene2	Ka	Ks	Ka/Ks	Duplication Type
HcNAC7	HcNAC22	0.0583066	0.267755	0.217761	Segmental
HcNAC3	HcNAC25	0.249174	1.66322	0.149815	Segmental
HcNAC5	HcNAC24	0.0897005	0.189367	0.473686	Segmental
HcNAC1	HcNAC28	0.0428096	0.212023	0.20191	Segmental
HcNAC8	HcNAC21	0.0316534	0.246009	0.128667	Segmental
HcNAC11	HcNAC85	0.50572	1.57871	0.320339	Segmental
HcNAC100	HcNAC103	0.084789	1.29655	0.065396	Segmental
HcNAC100	HcNAC66	0.0783406	1.23952	0.0632026	Segmental
HcNAC97	HcNAC79	0.442066	2.03532	0.217197	Segmental
HcNAC97	HcNAC86	0.0700749	0.194848	0.359638	Segmental
HcNAC100	HcNAC89	0.0642023	0.191422	0.335396	Segmental
HcNAC110	HcNAC25	0.164869	1.25725	0.131134	Segmental
HcNAC111	HcNAC74	0.0258707	0.269333	0.0960545	Segmental
HcNAC112	HcNAC75	0.104168	0.461214	0.225856	Segmental
HcNAC113	HcNAC76	0.0580079	0.238668	0.243049	Segmental
HcNAC102	HcNAC65	0.0496142	0.173617	0.285767	Segmental
HcNAC103	HcNAC66	0.0420047	0.277191	0.151537	Segmental
HcNAC101	HcNAC80	0.0859147	0.42884	0.200342	Segmental
HcNAC103	HcNAC89	0.168581	1.18542	0.142212	Segmental
HcNAC21	HcNAC38	0.205504	1.73971	0.118125	Segmental
HcNAC29	HcNAC78	0.0722306	0.228446	0.316182	Segmental
HcNAC37	HcNAC43	0.204676	2.08927	0.0979652	Segmental
HcNAC39	HcNAC50	0.0144339	0.220418	0.0654844	Segmental
HcNAC41	HcNAC52	0.0299761	0.261924	0.114446	Segmental
HcNAC43	HcNAC54	0.0582534	0.369249	0.157762	Segmental
HcNAC42	HcNAC53	0.0952591	0.346502	0.274917	Segmental
HcNAC37	HcNAC54	0.228489	1.96515	0.11627	Segmental
HcNAC48	HcNAC55	0.424251	1.92344	0.220569	Segmental
HcNAC57	HcNAC79	0.218215	2.01437	0.108329	Segmental
HcNAC58	HcNAC59	0.0550885	0.0527578	1.04418	Tandem
HcNAC61	HcNAC70	0.165605	1.72286	0.0961219	Segmental
HcNAC66	HcNAC89	0.0812412	0.875115	0.0928348	Segmental
HcNAC70	HcNAC95	0.157152	1.57109	0.100027	Segmental
HcNAC58	HcNAC96	0.0741344	0.167828	0.441729	Segmental
HcNAC69	HcNAC96	0.174576	0.648944	0.269016	Segmental
HcNAC59	HcNAC96	0.0848079	0.224519	0.377731	Segmental
HcNAC61	HcNAC95	0.0521733	0.165116	0.315979	Segmental
HcNAC63	HcNAC93	0.0688917	0.202248	0.34063	Segmental
HcNAC64	HcNAC92	0.0931674	0.194591	0.478786	Segmental
HcNAC79	HcNAC86	0.473109	4.96291	0.0953289	Segmental
HcNAC87	HcNAC88	0.00433762	0.0157177	0.275971	Tandem
HcNAC11	HcNAC100	0.278745	NaN	NaN	Segmental	High Sequence Divergence Value (pS>=0.75)
HcNAC2	HcNAC27	2.94969	NaN	NaN	Segmental	High Sequence Divergence Value (pS>=0.75)
HcNAC11	HcNAC89	0.300792	NaN	NaN	Segmental	High Sequence Divergence Value (pS>=0.75)
HcNAC44	HcNAC48	0.304041	NaN	NaN	Segmental	High Sequence Divergence Value (pS>=0.75)
