# Supplementary material for: Genome-wide identification of the NAC family in Hemerocallis citrina and functional analysis of HcNAC35 in response to abiotic stress in watermelon
Source: Front Plant Sci. 2024 Oct 14;15:1474589. doi: 10.3389/fpls.2024.1474589 (PMC11513300; doi:10.3389/fpls.2024.1474589)
Supplement: Supplementary file 5 [file Table5.xlsx]

## Sheet: gene_Biological_Process_enrich
ID	Description	GeneRatio	BgRatio	enrich_factor	pvalue	qvalue	geneID
GO:0006355	regulation of transcription, DNA-templated	1	0.0912	10.97	1.91227e-116	1.95253e-114	gene-HHC000085;gene-HHC000523;gene-HHC000795;gene-HHC000796;gene-HHC001339;gene-HHC001777;gene-HHC001813;gene-HHC003087;gene-HHC004054;gene-HHC004055;gene-HHC005063;gene-HHC005720;gene-HHC005722;gene-HHC005723;gene-HHC005724;gene-HHC006725;gene-HHC007222;gene-HHC007282;gene-HHC008059;gene-HHC008124;gene-HHC008918;gene-HHC010125;gene-HHC010220;gene-HHC010554;gene-HHC011022;gene-HHC011023;gene-HHC0…
GO:0009962	regulation of flavonoid biosynthetic process	0.0364	0.0005	67.82	2.50837e-07	1.28059e-05	gene-HHC020879;gene-HHC026563;gene-HHC027046;gene-HHC044792
GO:0009644	response to high light intensity	0.0364	0.0019	18.65	6.16234e-05	0.00197188	gene-HHC020879;gene-HHC026563;gene-HHC027046;gene-HHC044792
GO:1901002	positive regulation of response to salt stress	0.0182	0.0001	124.33	8.5171e-05	0.00197188	gene-HHC024745;gene-HHC033480
GO:0071586	CAAX-box protein processing	0.0273	0.0008	32.91	9.65609e-05	0.00197188	gene-HHC025995;gene-HHC026000;gene-HHC039591
GO:0048829	root cap development	0.0182	0.0002	93.25	0.000169744	0.00288863	gene-HHC001777;gene-HHC027668
GO:0009642	response to light intensity	0.0364	0.0031	11.66	0.00038813	0.00566145	gene-HHC020879;gene-HHC026563;gene-HHC027046;gene-HHC044792
GO:0031328	positive regulation of cellular biosynthetic process	0.0636	0.0124	5.12	0.000452811	0.00576735	gene-HHC001777;gene-HHC020879;gene-HHC024745;gene-HHC026563;gene-HHC027046;gene-HHC037077;gene-HHC044792
GO:0009891	positive regulation of biosynthetic process	0.0636	0.0127	5.02	0.000508359	0.00576735	gene-HHC001777;gene-HHC020879;gene-HHC024745;gene-HHC026563;gene-HHC027046;gene-HHC037077;gene-HHC044792
GO:0009819	drought recovery	0.0182	0.0003	53.29	0.000587879	0.00600255	gene-HHC026563;gene-HHC044792
GO:1902680	positive regulation of RNA biosynthetic process	0.0545	0.0105	5.2	0.0010706	0.00889619	gene-HHC001777;gene-HHC020879;gene-HHC024745;gene-HHC026563;gene-HHC027046;gene-HHC044792
GO:1903508	positive regulation of nucleic acid-templated transcription	0.0545	0.0105	5.2	0.0010706	0.00889619	gene-HHC001777;gene-HHC020879;gene-HHC024745;gene-HHC026563;gene-HHC027046;gene-HHC044792
GO:0048522	positive regulation of cellular process	0.0818	0.0237	3.45	0.00122339	0.00889619	gene-HHC001777;gene-HHC020879;gene-HHC021017;gene-HHC024745;gene-HHC026563;gene-HHC027046;gene-HHC027668;gene-HHC037077;gene-HHC044792
GO:0051254	positive regulation of RNA metabolic process	0.0545	0.0109	5.02	0.00129117	0.00889619	gene-HHC001777;gene-HHC020879;gene-HHC024745;gene-HHC026563;gene-HHC027046;gene-HHC044792
GO:1903506	regulation of nucleic acid-templated transcription	0.1091	0.0398	2.74	0.00143052	0.00889619	gene-HHC001777;gene-HHC005063;gene-HHC020879;gene-HHC021017;gene-HHC024745;gene-HHC026563;gene-HHC027046;gene-HHC027668;gene-HHC033480;gene-HHC037077;gene-HHC039552;gene-HHC044792
GO:2001141	regulation of RNA biosynthetic process	0.1091	0.0398	2.74	0.00143052	0.00889619	gene-HHC001777;gene-HHC005063;gene-HHC020879;gene-HHC021017;gene-HHC024745;gene-HHC026563;gene-HHC027046;gene-HHC027668;gene-HHC033480;gene-HHC037077;gene-HHC039552;gene-HHC044792
GO:1901000	regulation of response to salt stress	0.0182	0.0005	33.91	0.00151823	0.00889619	gene-HHC024745;gene-HHC033480
GO:0051173	positive regulation of nitrogen compound metabolic process	0.0636	0.0156	4.07	0.00173064	0.00889619	gene-HHC001777;gene-HHC020879;gene-HHC024745;gene-HHC026563;gene-HHC027046;gene-HHC037077;gene-HHC044792
GO:0010628	positive regulation of gene expression	0.0545	0.0116	4.7	0.00179675	0.00889619	gene-HHC001777;gene-HHC020879;gene-HHC024745;gene-HHC026563;gene-HHC027046;gene-HHC044792
GO:0047484	regulation of response to osmotic stress	0.0182	0.0006	31.08	0.00181551	0.00889619	gene-HHC024745;gene-HHC033480
GO:0048518	positive regulation of biological process	0.0909	0.0304	2.99	0.0019121	0.00889619	gene-HHC001777;gene-HHC020879;gene-HHC021017;gene-HHC024745;gene-HHC026563;gene-HHC027046;gene-HHC027668;gene-HHC033480;gene-HHC037077;gene-HHC044792
GO:2000112	regulation of cellular macromolecule biosynthetic process	0.1091	0.0412	2.65	0.00191681	0.00889619	gene-HHC001777;gene-HHC005063;gene-HHC020879;gene-HHC021017;gene-HHC024745;gene-HHC026563;gene-HHC027046;gene-HHC027668;gene-HHC033480;gene-HHC037077;gene-HHC039552;gene-HHC044792
GO:0031325	positive regulation of cellular metabolic process	0.0636	0.0165	3.86	0.00231432	0.00893458	gene-HHC001777;gene-HHC020879;gene-HHC024745;gene-HHC026563;gene-HHC027046;gene-HHC037077;gene-HHC044792
GO:0010557	positive regulation of macromolecule biosynthetic process	0.0545	0.0122	4.46	0.00234567	0.00893458	gene-HHC001777;gene-HHC020879;gene-HHC024745;gene-HHC026563;gene-HHC027046;gene-HHC044792
GO:0045935	positive regulation of nucleobase-containing compound metabolic process	0.0545	0.0122	4.46	0.00234567	0.00893458	gene-HHC001777;gene-HHC020879;gene-HHC024745;gene-HHC026563;gene-HHC027046;gene-HHC044792
GO:0019219	regulation of nucleobase-containing compound metabolic process	0.1091	0.0424	2.58	0.00241564	0.00893458	gene-HHC001777;gene-HHC005063;gene-HHC020879;gene-HHC021017;gene-HHC024745;gene-HHC026563;gene-HHC027046;gene-HHC027668;gene-HHC033480;gene-HHC037077;gene-HHC039552;gene-HHC044792
GO:0051252	regulation of RNA metabolic process	0.1091	0.0424	2.58	0.00241564	0.00893458	gene-HHC001777;gene-HHC005063;gene-HHC020879;gene-HHC021017;gene-HHC024745;gene-HHC026563;gene-HHC027046;gene-HHC027668;gene-HHC033480;gene-HHC037077;gene-HHC039552;gene-HHC044792
GO:1902584	positive regulation of response to water deprivation	0.0182	0.0007	26.64	0.00248574	0.00893458	gene-HHC024745;gene-HHC033480
GO:0045893	positive regulation of transcription, DNA-templated	0.0545	0.0124	4.39	0.00253761	0.00893458	gene-HHC001777;gene-HHC020879;gene-HHC024745;gene-HHC026563;gene-HHC027046;gene-HHC044792
GO:0010556	regulation of macromolecule biosynthetic process	0.1091	0.0434	2.51	0.00293509	0.00998961	gene-HHC001777;gene-HHC005063;gene-HHC020879;gene-HHC021017;gene-HHC024745;gene-HHC026563;gene-HHC027046;gene-HHC027668;gene-HHC033480;gene-HHC037077;gene-HHC039552;gene-HHC044792
GO:0031326	regulation of cellular biosynthetic process	0.1091	0.0447	2.44	0.00370085	0.0116691	gene-HHC001777;gene-HHC005063;gene-HHC020879;gene-HHC021017;gene-HHC024745;gene-HHC026563;gene-HHC027046;gene-HHC027668;gene-HHC033480;gene-HHC037077;gene-HHC039552;gene-HHC044792
GO:0009893	positive regulation of metabolic process	0.0636	0.0181	3.51	0.00392795	0.0116691	gene-HHC001777;gene-HHC020879;gene-HHC024745;gene-HHC026563;gene-HHC027046;gene-HHC037077;gene-HHC044792
GO:0009889	regulation of biosynthetic process	0.1091	0.0451	2.42	0.00400083	0.0116691	gene-HHC001777;gene-HHC005063;gene-HHC020879;gene-HHC021017;gene-HHC024745;gene-HHC026563;gene-HHC027046;gene-HHC027668;gene-HHC033480;gene-HHC037077;gene-HHC039552;gene-HHC044792
GO:0090693	plant organ senescence	0.0273	0.0029	9.32	0.00411106	0.0116691	gene-HHC026563;gene-HHC037077;gene-HHC044792
GO:2000377	regulation of reactive oxygen species metabolic process	0.0182	0.0009	19.63	0.00459006	0.0116691	gene-HHC026563;gene-HHC044792
GO:0010150	leaf senescence	0.0273	0.0031	8.74	0.00492852	0.0116691	gene-HHC026563;gene-HHC037077;gene-HHC044792
GO:2000070	regulation of response to water deprivation	0.0182	0.001	18.65	0.00508229	0.0116691	gene-HHC024745;gene-HHC033480
GO:0010365	positive regulation of ethylene biosynthetic process	0.0091	0	186.5	0.00536193	0.0116691	gene-HHC037077
GO:0017145	stem cell division	0.0091	0	186.5	0.00536193	0.0116691	gene-HHC027668
GO:0031337	positive regulation of sulfur amino acid metabolic process	0.0091	0	186.5	0.00536193	0.0116691	gene-HHC037077
GO:0033240	positive regulation of cellular amine metabolic process	0.0091	0	186.5	0.00536193	0.0116691	gene-HHC037077
GO:0045764	positive regulation of cellular amino acid metabolic process	0.0091	0	186.5	0.00536193	0.0116691	gene-HHC037077
GO:0045770	positive regulation of asymmetric cell division	0.0091	0	186.5	0.00536193	0.0116691	gene-HHC027668
GO:0048103	somatic stem cell division	0.0091	0	186.5	0.00536193	0.0116691	gene-HHC027668
GO:1900910	positive regulation of olefin metabolic process	0.0091	0	186.5	0.00536193	0.0116691	gene-HHC037077
GO:1900913	positive regulation of olefin biosynthetic process	0.0091	0	186.5	0.00536193	0.0116691	gene-HHC037077
GO:0007568	aging	0.0273	0.0032	8.48	0.00537137	0.0116691	gene-HHC026563;gene-HHC037077;gene-HHC044792
GO:0010468	regulation of gene expression	0.1091	0.0474	2.3	0.0059497	0.0126562	gene-HHC001777;gene-HHC005063;gene-HHC020879;gene-HHC021017;gene-HHC024745;gene-HHC026563;gene-HHC027046;gene-HHC027668;gene-HHC033480;gene-HHC037077;gene-HHC039552;gene-HHC044792
GO:0051171	regulation of nitrogen compound metabolic process	0.1091	0.0505	2.16	0.00965115	0.019501	gene-HHC001777;gene-HHC005063;gene-HHC020879;gene-HHC021017;gene-HHC024745;gene-HHC026563;gene-HHC027046;gene-HHC027668;gene-HHC033480;gene-HHC037077;gene-HHC039552;gene-HHC044792
GO:0009413	response to flooding	0.0091	0.0001	93.25	0.0106954	0.019501	gene-HHC037077
GO:0048759	xylem vessel member cell differentiation	0.0091	0.0001	93.25	0.0106954	0.019501	gene-HHC021017
GO:0090601	enucleation	0.0091	0.0001	93.25	0.0106954	0.019501	gene-HHC020879
GO:0090602	sieve element enucleation	0.0091	0.0001	93.25	0.0106954	0.019501	gene-HHC020879
GO:0090603	sieve element differentiation	0.0091	0.0001	93.25	0.0106954	0.019501	gene-HHC020879
GO:1901348	positive regulation of secondary cell wall biogenesis	0.0091	0.0001	93.25	0.0106954	0.019501	gene-HHC021017
GO:1903340	positive regulation of cell wall organization or biogenesis	0.0091	0.0001	93.25	0.0106954	0.019501	gene-HHC021017
GO:0010604	positive regulation of macromolecule metabolic process	0.0545	0.017	3.22	0.0111923	0.020049	gene-HHC001777;gene-HHC020879;gene-HHC024745;gene-HHC026563;gene-HHC027046;gene-HHC044792
GO:0080090	regulation of primary metabolic process	0.1091	0.0517	2.11	0.0114306	0.0201228	gene-HHC001777;gene-HHC005063;gene-HHC020879;gene-HHC021017;gene-HHC024745;gene-HHC026563;gene-HHC027046;gene-HHC027668;gene-HHC033480;gene-HHC037077;gene-HHC039552;gene-HHC044792
GO:0031323	regulation of cellular metabolic process	0.1091	0.0531	2.05	0.0139092	0.0240712	gene-HHC001777;gene-HHC005063;gene-HHC020879;gene-HHC021017;gene-HHC024745;gene-HHC026563;gene-HHC027046;gene-HHC027668;gene-HHC033480;gene-HHC037077;gene-HHC039552;gene-HHC044792
GO:0060255	regulation of macromolecule metabolic process	0.1091	0.0541	2.02	0.0158457	0.0259323	gene-HHC001777;gene-HHC005063;gene-HHC020879;gene-HHC021017;gene-HHC024745;gene-HHC026563;gene-HHC027046;gene-HHC027668;gene-HHC033480;gene-HHC037077;gene-HHC039552;gene-HHC044792
GO:0032352	positive regulation of hormone metabolic process	0.0091	0.0001	62.17	0.0160005	0.0259323	gene-HHC037077
GO:0046886	positive regulation of hormone biosynthetic process	0.0091	0.0001	62.17	0.0160005	0.0259323	gene-HHC037077
GO:2000652	regulation of secondary cell wall biogenesis	0.0091	0.0001	62.17	0.0160005	0.0259323	gene-HHC021017
GO:0048731	system development	0.0818	0.0356	2.3	0.0168032	0.0268078	gene-HHC001777;gene-HHC005063;gene-HHC010220;gene-HHC026563;gene-HHC027668;gene-HHC029212;gene-HHC037077;gene-HHC044792;gene-HHC047249
GO:0009415	response to water	0.0273	0.0051	5.33	0.0189405	0.0297527	gene-HHC026563;gene-HHC037077;gene-HHC044792
GO:0009786	regulation of asymmetric cell division	0.0091	0.0002	46.62	0.0212774	0.0324259	gene-HHC027668
GO:1905177	tracheary element differentiation	0.0091	0.0002	46.62	0.0212774	0.0324259	gene-HHC021017
GO:0019222	regulation of metabolic process	0.1091	0.0583	1.87	0.0264414	0.0392532	gene-HHC001777;gene-HHC005063;gene-HHC020879;gene-HHC021017;gene-HHC024745;gene-HHC026563;gene-HHC027046;gene-HHC027668;gene-HHC033480;gene-HHC037077;gene-HHC039552;gene-HHC044792
GO:0009835	fruit ripening	0.0091	0.0002	37.3	0.0265262	0.0392532	gene-HHC037077
GO:0099402	plant organ development	0.0545	0.0209	2.61	0.0280872	0.0409693	gene-HHC001777;gene-HHC005063;gene-HHC026563;gene-HHC027668;gene-HHC037077;gene-HHC044792
GO:0051176	positive regulation of sulfur metabolic process	0.0091	0.0003	31.08	0.0317472	0.0456557	gene-HHC037077
GO:0006521	regulation of cellular amino acid metabolic process	0.0091	0.0004	23.31	0.0421061	0.0544209	gene-HHC037077
GO:0010072	primary shoot apical meristem specification	0.0091	0.0004	23.31	0.0421061	0.0544209	gene-HHC005063
GO:0010364	regulation of ethylene biosynthetic process	0.0091	0.0004	23.31	0.0421061	0.0544209	gene-HHC037077
GO:0031335	regulation of sulfur amino acid metabolic process	0.0091	0.0004	23.31	0.0421061	0.0544209	gene-HHC037077
GO:0033238	regulation of cellular amine metabolic process	0.0091	0.0004	23.31	0.0421061	0.0544209	gene-HHC037077
GO:1900908	regulation of olefin metabolic process	0.0091	0.0004	23.31	0.0421061	0.0544209	gene-HHC037077
GO:1900911	regulation of olefin biosynthetic process	0.0091	0.0004	23.31	0.0421061	0.0544209	gene-HHC037077
GO:1903338	regulation of cell wall organization or biogenesis	0.0091	0.0004	23.31	0.0421061	0.0544209	gene-HHC021017
GO:0062013	positive regulation of small molecule metabolic process	0.0091	0.0004	20.72	0.0472442	0.0602985	gene-HHC037077
GO:0009834	plant-type secondary cell wall biogenesis	0.0091	0.0005	18.65	0.0523551	0.0659967	gene-HHC001777
GO:0048366	leaf development	0.0273	0.0078	3.52	0.054101	0.0673658	gene-HHC026563;gene-HHC037077;gene-HHC044792
GO:0009314	response to radiation	0.0364	0.0137	2.65	0.0653464	0.0803881	gene-HHC020879;gene-HHC026563;gene-HHC027046;gene-HHC044792
GO:0009416	response to light stimulus	0.0364	0.0139	2.62	0.0673824	0.081906	gene-HHC020879;gene-HHC026563;gene-HHC027046;gene-HHC044792
GO:0090421	embryonic meristem initiation	0.0091	0.0007	13.32	0.0725282	0.0871237	gene-HHC005063
GO:0051781	positive regulation of cell division	0.0091	0.0007	12.43	0.0775047	0.092019	gene-HHC027668
GO:0010089	xylem development	0.0091	0.0008	11.66	0.0824546	0.0967707	gene-HHC021017
GO:0048367	shoot system development	0.0364	0.0153	2.38	0.0887263	0.102948	gene-HHC005063;gene-HHC026563;gene-HHC037077;gene-HHC044792
GO:0042762	regulation of sulfur metabolic process	0.0091	0.0009	10.36	0.0922758	0.104687	gene-HHC037077
GO:0048508	embryonic meristem development	0.0091	0.0009	10.36	0.0922758	0.104687	gene-HHC005063
GO:0048827	phyllome development	0.0273	0.0098	2.78	0.0937472	0.105188	gene-HHC026563;gene-HHC037077;gene-HHC044792
GO:0009825	multidimensional cell growth	0.0091	0.001	8.88	0.106812	0.118545	gene-HHC037077
GO:0046885	regulation of hormone biosynthetic process	0.0091	0.0011	8.48	0.111607	0.122297	gene-HHC037077
GO:0009414	response to water deprivation	0.0182	0.0052	3.49	0.112589	0.122297	gene-HHC026563;gene-HHC044792
GO:0010014	meristem initiation	0.0091	0.0012	7.46	0.125836	0.135248	gene-HHC005063
GO:0032350	regulation of hormone metabolic process	0.0091	0.0013	6.91	0.135197	0.143795	gene-HHC037077
GO:0022622	root system development	0.0273	0.0117	2.33	0.13846	0.145698	gene-HHC001777;gene-HHC005063;gene-HHC027668
GO:0022411	cellular component disassembly	0.0091	0.0014	6.66	0.13984	0.145698	gene-HHC020879
GO:0009933	meristem structural organization	0.0091	0.0015	6.22	0.149053	0.153728	gene-HHC005063
GO:0048364	root development	0.0273	0.0124	2.2	0.15601	0.15833	gene-HHC001777;gene-HHC005063;gene-HHC027668
GO:0048532	anatomical structure arrangement	0.0091	0.0016	5.83	0.158167	0.15833	gene-HHC005063
GO:0051302	regulation of cell division	0.0091	0.0016	5.83	0.158167	0.15833	gene-HHC027668
GO:0010035	response to inorganic substance	0.0273	0.0125	2.18	0.159859	0.158471	gene-HHC026563;gene-HHC037077;gene-HHC044792
GO:0044089	positive regulation of cellular component biogenesis	0.0091	0.0016	5.65	0.162688	0.159716	gene-HHC021017
GO:0050794	regulation of cellular process	0.1091	0.0796	1.37	0.164244	0.159716	gene-HHC001777;gene-HHC005063;gene-HHC020879;gene-HHC021017;gene-HHC024745;gene-HHC026563;gene-HHC027046;gene-HHC027668;gene-HHC033480;gene-HHC037077;gene-HHC039552;gene-HHC044792
GO:0010087	phloem or xylem histogenesis	0.0091	0.0018	5.04	0.180532	0.173899	gene-HHC021017
GO:0009832	plant-type cell wall biogenesis	0.0091	0.0019	4.91	0.184934	0.176474	gene-HHC001777
GO:0048584	positive regulation of response to stimulus	0.0182	0.0074	2.47	0.194232	0.183631	gene-HHC024745;gene-HHC033480
GO:0010565	regulation of cellular ketone metabolic process	0.0091	0.002	4.55	0.198	0.185475	gene-HHC037077
GO:0062012	regulation of small molecule metabolic process	0.0091	0.0024	3.81	0.231835	0.213258	gene-HHC037077
GO:0071695	anatomical structure maturation	0.0091	0.0024	3.81	0.231835	0.213258	gene-HHC037077
GO:0071365	cellular response to auxin stimulus	0.0091	0.0026	3.45	0.25226	0.228116	gene-HHC005063
GO:0009628	response to abiotic stimulus	0.0455	0.0309	1.47	0.252607	0.228116	gene-HHC020879;gene-HHC026563;gene-HHC027046;gene-HHC037077;gene-HHC044792
GO:0032502	developmental process	0.0727	0.0547	1.33	0.25469	0.228116	gene-HHC001777;gene-HHC005063;gene-HHC020879;gene-HHC021017;gene-HHC026563;gene-HHC027668;gene-HHC037077;gene-HHC044792
GO:0080134	regulation of response to stress	0.0182	0.0095	1.92	0.279129	0.24642	gene-HHC024745;gene-HHC033480
GO:0010016	shoot system morphogenesis	0.0091	0.003	3.06	0.279954	0.24642	gene-HHC005063
GO:0048527	lateral root development	0.0091	0.0031	2.91	0.291509	0.25312	gene-HHC005063
GO:0050789	regulation of biological process	0.1091	0.0906	1.2	0.292808	0.25312	gene-HHC001777;gene-HHC005063;gene-HHC020879;gene-HHC021017;gene-HHC024745;gene-HHC026563;gene-HHC027046;gene-HHC027668;gene-HHC033480;gene-HHC037077;gene-HHC039552;gene-HHC044792
GO:0009793	embryo development ending in seed dormancy	0.0182	0.0098	1.85	0.295002	0.25312	gene-HHC005063;gene-HHC037077
GO:0071669	plant-type cell wall organization or biogenesis	0.0091	0.0034	2.7	0.310361	0.264079	gene-HHC001777
GO:0021700	developmental maturation	0.0091	0.0034	2.66	0.314071	0.265027	gene-HHC037077
GO:0009790	embryo development	0.0182	0.0104	1.74	0.318717	0.266743	gene-HHC005063;gene-HHC037077
GO:0048528	post-embryonic root development	0.0091	0.0035	2.59	0.321432	0.266829	gene-HHC005063
GO:0044087	regulation of cellular component biogenesis	0.0091	0.0036	2.52	0.328715	0.270674	gene-HHC021017
GO:0048856	anatomical structure development	0.0636	0.0518	1.23	0.344106	0.28108	gene-HHC001777;gene-HHC005063;gene-HHC021017;gene-HHC026563;gene-HHC027668;gene-HHC037077;gene-HHC044792
GO:0009733	response to auxin	0.0182	0.0112	1.62	0.350039	0.281475	gene-HHC005063;gene-HHC027668
GO:0090696	post-embryonic plant organ development	0.0091	0.0039	2.33	0.350103	0.281475	gene-HHC005063
GO:0048316	seed development	0.0182	0.0117	1.55	0.369378	0.294652	gene-HHC005063;gene-HHC037077
GO:0001101	response to acid chemical	0.0273	0.0201	1.35	0.381885	0.302267	gene-HHC026563;gene-HHC037077;gene-HHC044792
GO:0010154	fruit development	0.0182	0.0122	1.49	0.390391	0.306623	gene-HHC005063;gene-HHC037077
GO:0042546	cell wall biogenesis	0.0091	0.0047	1.92	0.407103	0.317308	gene-HHC001777
GO:0065007	biological regulation	0.1091	0.0994	1.1	0.412136	0.317393	gene-HHC001777;gene-HHC005063;gene-HHC020879;gene-HHC021017;gene-HHC024745;gene-HHC026563;gene-HHC027046;gene-HHC027668;gene-HHC033480;gene-HHC037077;gene-HHC039552;gene-HHC044792
GO:0007275	multicellular organism development	0.0545	0.0469	1.16	0.413429	0.317393	gene-HHC001777;gene-HHC005063;gene-HHC026563;gene-HHC027668;gene-HHC037077;gene-HHC044792
GO:0016049	cell growth	0.0091	0.0051	1.78	0.432184	0.329055	gene-HHC037077
GO:0032501	multicellular organismal process	0.0545	0.0481	1.13	0.436526	0.329055	gene-HHC001777;gene-HHC005063;gene-HHC026563;gene-HHC027668;gene-HHC037077;gene-HHC044792
GO:0071554	cell wall organization or biogenesis	0.0091	0.0052	1.74	0.438288	0.329055	gene-HHC001777
GO:0009888	tissue development	0.0182	0.0149	1.22	0.488477	0.364059	gene-HHC005063;gene-HHC021017
GO:0010817	regulation of hormone levels	0.0091	0.0062	1.46	0.498584	0.368899	gene-HHC037077
GO:0048507	meristem development	0.0091	0.0067	1.35	0.524996	0.385647	gene-HHC005063
GO:0051301	cell division	0.0091	0.0068	1.33	0.530111	0.386622	gene-HHC027668
GO:0030154	cell differentiation	0.0182	0.0169	1.08	0.556164	0.398176	gene-HHC020879;gene-HHC021017
GO:0090567	reproductive shoot system development	0.0091	0.0074	1.23	0.559673	0.398176	gene-HHC037077
GO:0009734	auxin-activated signaling pathway	0.0091	0.0075	1.22	0.562051	0.398176	gene-HHC005063
GO:0048869	cellular developmental process	0.0182	0.0171	1.06	0.563979	0.398176	gene-HHC020879;gene-HHC021017
GO:0040007	growth	0.0091	0.0076	1.2	0.56677	0.398176	gene-HHC037077
GO:0042221	response to chemical	0.0455	0.0457	0.99	0.569351	0.398176	gene-HHC005063;gene-HHC026563;gene-HHC027668;gene-HHC037077;gene-HHC044792
GO:1901700	response to oxygen-containing compound	0.0273	0.028	0.97	0.599151	0.41435	gene-HHC026563;gene-HHC037077;gene-HHC044792
GO:0009908	flower development	0.0091	0.0083	1.1	0.600594	0.41435	gene-HHC037077
GO:0048608	reproductive structure development	0.0182	0.0206	0.88	0.665616	0.45395	gene-HHC005063;gene-HHC037077
GO:0061458	reproductive system development	0.0182	0.0207	0.88	0.666885	0.45395	gene-HHC005063;gene-HHC037077
GO:0048583	regulation of response to stimulus	0.0182	0.0214	0.85	0.685463	0.461584	gene-HHC024745;gene-HHC033480
GO:0009755	hormone-mediated signaling pathway	0.0091	0.0105	0.87	0.687142	0.461584	gene-HHC005063
GO:0032870	cellular response to hormone stimulus	0.0091	0.0125	0.73	0.751035	0.501206	gene-HHC005063
GO:0009791	post-embryonic development	0.0182	0.0251	0.73	0.766039	0.50195	gene-HHC005063;gene-HHC037077
GO:0050896	response to stimulus	0.0636	0.0783	0.81	0.76772	0.50195	gene-HHC005063;gene-HHC020879;gene-HHC026563;gene-HHC027046;gene-HHC027668;gene-HHC037077;gene-HHC044792
GO:0003006	developmental process involved in reproduction	0.0182	0.0252	0.72	0.768858	0.50195	gene-HHC005063;gene-HHC037077
GO:0071495	cellular response to endogenous stimulus	0.0091	0.0133	0.68	0.771813	0.50195	gene-HHC005063
GO:0006281	DNA repair	0.0091	0.0137	0.66	0.781548	0.505064	gene-HHC045651
GO:0009725	response to hormone	0.0182	0.0277	0.66	0.812484	0.521754	gene-HHC005063;gene-HHC027668
GO:0009719	response to endogenous stimulus	0.0182	0.028	0.65	0.817869	0.52193	gene-HHC005063;gene-HHC027668
GO:0071310	cellular response to organic substance	0.0091	0.0162	0.56	0.834626	0.527931	gene-HHC005063
GO:0022414	reproductive process	0.0182	0.0297	0.61	0.842786	0.527931	gene-HHC005063;gene-HHC037077
GO:0000003	reproduction	0.0182	0.0298	0.61	0.844113	0.527931	gene-HHC005063;gene-HHC037077
GO:0006950	response to stress	0.0273	0.0422	0.65	0.847955	0.527931	gene-HHC026563;gene-HHC037077;gene-HHC044792
GO:0044085	cellular component biogenesis	0.0091	0.0178	0.51	0.861936	0.533383	gene-HHC001777
GO:0009653	anatomical structure morphogenesis	0.0091	0.0192	0.47	0.881567	0.542245	gene-HHC005063
GO:0023052	signaling	0.0091	0.0196	0.46	0.887886	0.542861	gene-HHC005063
GO:0065008	regulation of biological quality	0.0091	0.0201	0.45	0.893871	0.543267	gene-HHC037077
GO:0010033	response to organic substance	0.0182	0.0359	0.51	0.909052	0.549166	gene-HHC005063;gene-HHC027668
GO:0070887	cellular response to chemical stimulus	0.0091	0.022	0.41	0.914334	0.549166	gene-HHC005063
GO:0007154	cell communication	0.0091	0.0233	0.39	0.925751	0.552772	gene-HHC005063
GO:0007165	signal transduction	0.0091	0.0243	0.37	0.933861	0.554373	gene-HHC005063
GO:0071840	cellular component organization or biogenesis	0.0182	0.0473	0.38	0.969103	0.571968	gene-HHC001777;gene-HHC020879
GO:0051716	cellular response to stimulus	0.0091	0.0393	0.23	0.987977	0.57639	gene-HHC005063
GO:0016043	cellular component organization	0.0091	0.0429	0.21	0.992104	0.57639	gene-HHC020879
GO:0008150	biological_process	0.1091	0.1978	0.55	0.995649	0.57639	gene-HHC001777;gene-HHC005063;gene-HHC020879;gene-HHC021017;gene-HHC024745;gene-HHC026563;gene-HHC027046;gene-HHC027668;gene-HHC033480;gene-HHC037077;gene-HHC039552;gene-HHC044792
GO:0009987	cellular process	0.0545	0.1438	0.38	0.999174	0.57639	gene-HHC001777;gene-HHC005063;gene-HHC020879;gene-HHC021017;gene-HHC027668;gene-HHC037077

## Sheet: gene_Cellular_Component_enrich
ID	Description	GeneRatio	BgRatio	enrich_factor	pvalue	qvalue	geneID
GO:0005634	nucleus	1	0.2188	4.57	2.15103e-72	2.49067e-71	gene-HHC000085;gene-HHC000523;gene-HHC000795;gene-HHC000796;gene-HHC001339;gene-HHC001777;gene-HHC001813;gene-HHC003087;gene-HHC004054;gene-HHC004055;gene-HHC005063;gene-HHC005720;gene-HHC005722;gene-HHC005723;gene-HHC005724;gene-HHC006725;gene-HHC007222;gene-HHC007282;gene-HHC008059;gene-HHC008124;gene-HHC008918;gene-HHC010125;gene-HHC010220;gene-HHC010554;gene-HHC011022;gene-HHC011023;gene-HHC0…
GO:0043227	membrane-bounded organelle	0.0741	0.1278	0.58	0.973227	0.964912	gene-HHC005063;gene-HHC020879;gene-HHC024745;gene-HHC026563;gene-HHC027046;gene-HHC027668;gene-HHC037077;gene-HHC044792
GO:0043229	intracellular organelle	0.0741	0.1318	0.56	0.979548	0.964912	gene-HHC005063;gene-HHC020879;gene-HHC024745;gene-HHC026563;gene-HHC027046;gene-HHC027668;gene-HHC037077;gene-HHC044792
GO:0043226	organelle	0.0741	0.1324	0.56	0.980331	0.964912	gene-HHC005063;gene-HHC020879;gene-HHC024745;gene-HHC026563;gene-HHC027046;gene-HHC027668;gene-HHC037077;gene-HHC044792
GO:0043231	intracellular membrane-bounded organelle	0.0741	0.1401	0.53	0.988601	0.964912	gene-HHC005063;gene-HHC020879;gene-HHC024745;gene-HHC026563;gene-HHC027046;gene-HHC027668;gene-HHC037077;gene-HHC044792
GO:0044424	obsolete intracellular part	0.0741	0.1482	0.5	0.993766	0.964912	gene-HHC005063;gene-HHC020879;gene-HHC024745;gene-HHC026563;gene-HHC027046;gene-HHC027668;gene-HHC037077;gene-HHC044792
GO:0005622	intracellular	0.0741	0.1491	0.5	0.994165	0.964912	gene-HHC005063;gene-HHC020879;gene-HHC024745;gene-HHC026563;gene-HHC027046;gene-HHC027668;gene-HHC037077;gene-HHC044792
GO:0005623	obsolete cell	0.0741	0.1666	0.44	0.998548	0.964912	gene-HHC005063;gene-HHC020879;gene-HHC024745;gene-HHC026563;gene-HHC027046;gene-HHC027668;gene-HHC037077;gene-HHC044792
GO:0044464	obsolete cell part	0.0741	0.1666	0.44	0.998548	0.964912	gene-HHC005063;gene-HHC020879;gene-HHC024745;gene-HHC026563;gene-HHC027046;gene-HHC027668;gene-HHC037077;gene-HHC044792
GO:0005575	cellular_component	0.0741	0.1713	0.43	0.999016	0.964912	gene-HHC005063;gene-HHC020879;gene-HHC024745;gene-HHC026563;gene-HHC027046;gene-HHC027668;gene-HHC037077;gene-HHC044792
GO:0005737	cytoplasm	0.037	0.1435	0.26	0.99994	0.964912	gene-HHC020879;gene-HHC026563;gene-HHC027046;gene-HHC044792
GO:0016021	integral component of membrane	0.1574	0.3974	0.4	1	0.964912	gene-HHC001339;gene-HHC006725;gene-HHC008059;gene-HHC010554;gene-HHC020879;gene-HHC024776;gene-HHC025995;gene-HHC026000;gene-HHC026434;gene-HHC026563;gene-HHC028176;gene-HHC028177;gene-HHC038935;gene-HHC039591;gene-HHC044792;gene-HHC045601;gene-HHC045976

## Sheet: gene_Molecular_Function_enrich
ID	Description	GeneRatio	BgRatio	enrich_factor	pvalue	qvalue	geneID
GO:0003677	DNA binding	0.982	0.078	12.6	8.2371e-119	1.30059e-117	gene-HHC000085;gene-HHC000523;gene-HHC000795;gene-HHC000796;gene-HHC001339;gene-HHC001777;gene-HHC001813;gene-HHC003087;gene-HHC004054;gene-HHC004055;gene-HHC005063;gene-HHC005720;gene-HHC005722;gene-HHC005723;gene-HHC005724;gene-HHC006725;gene-HHC007222;gene-HHC007282;gene-HHC008059;gene-HHC008124;gene-HHC008918;gene-HHC010125;gene-HHC010220;gene-HHC010554;gene-HHC011022;gene-HHC011023;gene-HHC0…
GO:0140110	transcription regulator activity	0.0901	0.019	4.75	5.17361e-05	0.000408443	gene-HHC001777;gene-HHC005063;gene-HHC020879;gene-HHC021017;gene-HHC026563;gene-HHC027046;gene-HHC027668;gene-HHC037077;gene-HHC039552;gene-HHC044792
GO:0004197	cysteine-type endopeptidase activity	0.027	0.0019	14.55	0.00116744	0.00614441	gene-HHC025995;gene-HHC026000;gene-HHC039591
GO:0003700	DNA-binding transcription factor activity	0.0991	0.0429	2.31	0.00816997	0.0322499	gene-HHC001777;gene-HHC005063;gene-HHC015293;gene-HHC020879;gene-HHC021017;gene-HHC026563;gene-HHC027046;gene-HHC027668;gene-HHC037077;gene-HHC039552;gene-HHC044792
GO:0043565	sequence-specific DNA binding	0.0631	0.024	2.62	0.017866	0.0564189	gene-HHC001777;gene-HHC021017;gene-HHC024745;gene-HHC026563;gene-HHC033480;gene-HHC037077;gene-HHC044792
GO:1901363	heterocyclic compound binding	0.0721	0.0383	1.88	0.0636377	0.144692	gene-HHC001777;gene-HHC020879;gene-HHC021017;gene-HHC024745;gene-HHC026563;gene-HHC033480;gene-HHC037077;gene-HHC044792
GO:0097159	organic cyclic compound binding	0.0721	0.0384	1.88	0.0641467	0.144692	gene-HHC001777;gene-HHC020879;gene-HHC021017;gene-HHC024745;gene-HHC026563;gene-HHC033480;gene-HHC037077;gene-HHC044792
GO:0008094	DNA-dependent ATPase activity	0.009	0.0012	7.34	0.127619	0.25188	gene-HHC045651
GO:0003697	single-stranded DNA binding	0.009	0.0033	2.69	0.311393	0.480767	gene-HHC045651
GO:0042803	protein homodimerization activity	0.009	0.0043	2.11	0.379194	0.480767	gene-HHC033480
GO:0000976	transcription regulatory region sequence-specific DNA binding	0.009	0.0046	1.95	0.40177	0.480767	gene-HHC031900
GO:0001067	regulatory region nucleic acid binding	0.009	0.005	1.8	0.427788	0.480767	gene-HHC020879
GO:0044212	transcription regulatory region sequence-specific DNA binding	0.009	0.005	1.8	0.427788	0.480767	gene-HHC020879
GO:0005488	binding	0.0721	0.0658	1.09	0.448478	0.480767	gene-HHC001777;gene-HHC020879;gene-HHC021017;gene-HHC024745;gene-HHC026563;gene-HHC033480;gene-HHC037077;gene-HHC044792
GO:0042802	identical protein binding	0.009	0.0055	1.65	0.456729	0.480767	gene-HHC033480
GO:0003674	molecular_function	0.1081	0.1065	1.01	0.524071	0.487432	gene-HHC001777;gene-HHC005063;gene-HHC020879;gene-HHC021017;gene-HHC024745;gene-HHC026563;gene-HHC027046;gene-HHC027668;gene-HHC033480;gene-HHC037077;gene-HHC039552;gene-HHC044792
GO:0003676	nucleic acid binding	0.0721	0.0704	1.02	0.524802	0.487432	gene-HHC001777;gene-HHC020879;gene-HHC021017;gene-HHC024745;gene-HHC026563;gene-HHC033480;gene-HHC037077;gene-HHC044792
GO:0046983	protein dimerization activity	0.009	0.026	0.35	0.946373	0.789474	gene-HHC033480
GO:0005515	protein binding	0.009	0.0566	0.16	0.998473	0.789474	gene-HHC033480
GO:0005524	ATP binding	0.009	0.1462	0.06	1	0.789474	gene-HHC045651

## Sheet: gene_KEGG_pathway_enrich
ID	Description	GeneRatio	BgRatio	enrich_factor	pvalue	qvalue	geneID
ko03440	Homologous recombination	1	0.0155	64.67	0.015463	NA	gene-HHC045651
