# Supplementary material for: Genome-wide identification of the NAC family in Hemerocallis citrina and functional analysis of HcNAC35 in response to abiotic stress in watermelon
Source: Front Plant Sci. 2024 Oct 14;15:1474589. doi: 10.3389/fpls.2024.1474589 (PMC11513300; doi:10.3389/fpls.2024.1474589)
Supplement: Supplementary file 6 [file Table6.xlsx]

## Sheet: Sheet1
Supplementary Table 6. FPKM average value of three biological replicates from RNA-Seq data of HcNAC genes in different tissues
Gene Name	Tender Root	Mature Root	Bud	Tender Leaf	Mature Leaf	Tender Scape	Mature Scape
HcNAC1	3.82209	1.34928	0	0	0	0	0
HcNAC2	0.749206	0.524689	0.539368	0.695555	5.77917	6.63155	4.72397
HcNAC3	0.0619293	0	0	0	0.26329	0.0255527	0.140159
HcNAC4	0.197656	0	0.070193	0.01209	1.18565	0.105528	0.0711727
HcNAC5	7.51698	11.2171	3.01459	7.40454	17.4862	9.78021	12.0695
HcNAC6	0.20958	0	0.0412497	0.809195	0.914757	0.525619	0.495745
HcNAC7	0.0281583	0.0590217	10.2634	9.91084	13.8214	17.8297	1.11208
HcNAC8	0.255705	0	0.684003	0.189392	0	2.03722	0.0807877
HcNAC9	68.2942	0.757214	0.126561	0.266986	0.019921	0.161245	0.083139
HcNAC10	9.29372	9.79851	3.16098	7.02475	33.2821	65.5651	34.9924
HcNAC11	0.031331	0.018403	0.143516	1.30116	0.41154	7.31912	0
HcNAC12	5.61064	15.6193	2.51889	2.89409	12.1657	5.31868	19.8855
HcNAC13	0.960155	1.78909	0.664535	0.561012	0.609936	1.08155	1.79646
HcNAC14	4.78767	6.7512	2.55364	3.19695	12.9368	5.51642	11.6083
HcNAC15	2.35969	2.74813	1.61054	1.52946	4.64604	2.65056	2.80093
HcNAC16	0	0	0	0	0	0	0
HcNAC17	0.375688	0.371352	0.0245997	0	0.213987	2.09918	3.35767
HcNAC18	0.710899	0	0.258869	5.152	1.46672	7.43842	0.166697
HcNAC19	1.59494	1.47222	1.96526	0.740958	4.95205	4.34617	3.78411
HcNAC20	1.96986	6.00554	0	7.58735	8.01703	41.9529	0.292979
HcNAC21	0.219572	0	0.222673	0.034351	0	2.85518	0.0139613
HcNAC22	0	0.0129173	4.56068	3.5717	7.59087	5.18887	1.66741
HcNAC23	0	0	0.291856	0	0	0	0
HcNAC24	18.9336	16.2166	6.67243	7.51443	17.4592	25.1008	24.0768
HcNAC25	2.93107	1.54814	0.541896	0.61786	3.7319	1.21208	1.05466
HcNAC26	0	0	0	0	0	0	0
HcNAC27	0.222982	0.324997	0.199939	0.401438	1.40657	2.38964	5.65161
HcNAC28	7.33849	3.18675	0.0925283	0.038101	0.14584	0.022367	0.104049
HcNAC29	0.461918	0.318184	5.05222	0.181768	0.227832	2.87357	14.1318
HcNAC30	13.7556	7.82937	1.96678	5.41202	13.097	74.7533	19.5747
HcNAC31	10.2609	1.7776	0.931178	11.5728	1.38685	181.7	4.00429
HcNAC32	25.4106	42.0927	5.96925	12.6908	2.17942	60.0538	6.58086
HcNAC33	0.719908	0.859971	0.543594	5.09446	2.11601	0.388351	3.41066
HcNAC34	39.0978	83.1294	25.7735	21.7922	35.9527	33.8473	37.5185
HcNAC35	62.7879	72.2972	23.6817	16.9349	39.781	179.321	38.3713
HcNAC36	0	0	0.0469967	0	0	0.565446	0
HcNAC37	1.14011	0.292413	1.2981	0.0905363	1.64802	0.246037	1.49837
HcNAC38	0.0476533	0.047246	0.318603	0	0	0.263296	0
HcNAC39	3.3909	1.44602	1.92064	0	0	3.48744	0
HcNAC40	0	0	0	0	0	0	0
HcNAC41	7.41236	3.79812	0.169975	0.0456177	0.127128	1.01251	0.0419467
HcNAC42	0.493416	0	0.80335	0.0614307	0	1.52771	0.241274
HcNAC43	0.122958	0	0.279431	1.38137	0.636878	0.0458397	0.42232
HcNAC44	0.293743	0	0.899975	0	0	3.77585	0
HcNAC45	130.401	95.1271	23.8685	55.428	142.206	11.761	76.4951
HcNAC46	0.251828	1.72139	0.067726	0.560258	0	0.468279	0.313486
HcNAC47	9.70461	48.1393	0.863882	37.5222	0.0180837	10.7211	1.92574
HcNAC48	0.107474	0	0.121043	0	0	2.02198	0
HcNAC49	0.386905	0.0255773	0.652091	0.12972	0	1.23242	0
HcNAC50	0.585509	0	0.101157	0.00695033	0	0.040872	0
HcNAC51	0	0	0	0	0	0	0
HcNAC52	6.50845	2.56895	0	0.0135163	0	0.102712	1.06234
HcNAC53	0.147491	0.0154143	0	0.382458	1.29659	0.491011	0.335105
HcNAC54	0	0.009824	0	0	0.0558717	0.327424	0
HcNAC55	0.0485697	0	0.0748997	0.013926	0	3.49295	0
HcNAC56	0.0737593	0	0.302111	0	0	0.683555	0
HcNAC57	44.6318	22.6491	19.7588	63.4883	149.963	31.5195	189.122
HcNAC58	0.044652	0	0.0140467	0.96861	0.226724	1.13639	0
HcNAC59	0.174701	0	0	3.11842	0.565954	7.40792	0
HcNAC60	15.2417	14.1866	14.3445	4.61809	11.482	4.67737	20.508
HcNAC61	0.547064	0.11418	0.159783	0.231837	1.11133	0.644362	1.24585
HcNAC62	0.379387	0.183746	0.207481	0.215199	1.3525	0.684758	1.35416
HcNAC63	65.9692	75.0319	1.24895	1.08359	5.56373	0.827169	18.2822
HcNAC64	29.1996	43.0822	15.4361	14.9234	17.7446	18.6644	19.5677
HcNAC65	32.1268	35.9971	32.2266	14.812	22.8399	34.6056	30.6381
HcNAC66	2.89354	1.90259	1.99132	3.23547	1.20297	3.68553	0.600931
HcNAC67	67.9656	56.3131	65.5715	37.1734	39.3391	52.6183	36.6563
HcNAC68	0.768848	0.318362	2.59713	3.1629	1.42367	12.4754	2.15607
HcNAC69	3.85943	3.51148	1.26302	8.31371	22.2427	9.46679	0.742866
HcNAC70	0	0	0	0	0	0.024434	0
HcNAC71	33.218	45.9743	32.426	39.2428	38.717	345.098	75.1131
HcNAC72	1.3153	2.09007	0.658097	0.215403	1.00242	2.0653	2.32552
HcNAC73	1.32186	0.263456	0.854626	0.221938	0.130207	3.07958	2.02088
HcNAC74	0.088568	0.04561	0.132016	0	0	0.689522	0
HcNAC75	1.55435	12.1777	21.5922	154.61	4.38421	18.5021	11.6221
HcNAC76	2.90846	0.817074	4.51767	0.539006	2.55185	1.97656	0.493337
HcNAC77	0	0	6.62725	0	0	0	0
HcNAC78	0.00891967	0.0538947	0.130563	0	0	0.805802	0
HcNAC79	19.3753	4.37489	16.5444	72.9059	103.087	42.1244	24.5097
HcNAC80	2.5345	0.450536	0.226794	1.15369	0.20712	18.8074	31.7735
HcNAC81	14.5134	13.195	9.68607	6.452	15.154	7.93252	16.8579
HcNAC82	0.0251357	0	0.009863	0	0	0.273822	0.0145397
HcNAC83	0	0	0	0	0	0.189298	0.076778
HcNAC84	13.2033	2.76512	21.352	28.3846	52.3854	218.702	15.281
HcNAC85	0.489295	0.037094	0.0823133	0	0	11.124	0.083743
HcNAC86	42.0312	20.7568	17.8697	29.0153	63.2673	47.3628	76.3334
HcNAC87	0	0	0	0	0	0	0
HcNAC88	0	0	0	0	0	0	0
HcNAC89	62.4935	29.0299	0.657867	10.7403	22.1825	6.87019	17.8393
HcNAC90	0.380902	0.447458	8.62133	0.069073	0.109641	4.07254	0.103373
HcNAC91	3.58671	5.2667	1.38505	7.00568	4.94292	21.2815	4.59673
HcNAC92	44.7699	79.4111	21.8195	22.5032	46.8446	76.5725	50.7149
HcNAC93	59.4874	38.0483	0.512668	1.72502	2.56205	3.0399	11.9743
HcNAC94	0	0	0	0	0	0	0
HcNAC95	3.0298	4.40138	0.415994	0.772147	2.82953	0.936296	2.51315
HcNAC96	1.31261	2.21249	0.212013	3.76778	3.92435	0	0.404013
HcNAC97	79.1375	3.99099	17.5548	19.257	7.68444	27.3759	86.754
HcNAC98	0	0	0.44367	5.1434	17.9603	0.24998	1.1405
HcNAC99	0	0.0267313	0.0318847	1.02636	0	80.3002	46.7926
HcNAC100	0.426883	0.0198147	0.10403	28.6315	1.54522	1.11184	0.417655
HcNAC101	0	0	0	0	0	0	0
HcNAC102	24.9741	19.4709	20.6922	26.1679	25.5652	79.4197	24.0774
HcNAC103	1.08385	0.0564467	0.475707	12.1009	3.9284	1.03846	0.408173
HcNAC104	1.14499	0.0678773	0.086348	0.100095	0	0.466262	0.026222
HcNAC105	0	0	0	0	0	0	0
HcNAC106	3.45111	3.89919	17.7044	6.58513	22.785	2.44329	7.78356
HcNAC107	0.977945	0.0142427	0.330093	2.29284	24.1713	1.63835	0.281774
HcNAC108	6.08242	3.8046	2.62859	2.18142	5.1918	28.1985	6.06314
HcNAC109	0.021727	0	0	0	0.0710903	0	0
HcNAC110	0	0	0.310884	0	0.534331	0	0
HcNAC111	0.0504793	0.0293187	0.337681	0.044023	0	0.479632	0
HcNAC112	10.8629	24.9655	2.795	9.93962	21.4484	162.647	2.89233
HcNAC113	0.0350023	0	0	0	0	0	0.192045
