# Supplementary material for: Genome-wide identification of the NAC family in Hemerocallis citrina and functional analysis of HcNAC35 in response to abiotic stress in watermelon
Source: Front Plant Sci. 2024 Oct 14;15:1474589. doi: 10.3389/fpls.2024.1474589 (PMC11513300; doi:10.3389/fpls.2024.1474589)
Supplement: Supplementary file 7 [file Table7.xlsx]

## Sheet: Sheet1
Supplementary Table 7. Distributions and numbers of all predicted cis-acting elements of the HcNAC genes
Gene Name	Elements	Sequence	Position1	Position2		Species	Function
HcNAC1	ABRE	TACGGTC	323	7	-	Arabidopsis thaliana	cis-acting element involved in the abscisic acid responsiveness
HcNAC1	ABRE	ACGTG	838	5	-	Arabidopsis thaliana	cis-acting element involved in the abscisic acid responsiveness
HcNAC1	GT1-motif	GGTTAAT	1167	7	+	Avena sativa	light responsive element
HcNAC1	GT1-motif	GGTTAAT	1566	7	-	Avena sativa	light responsive element
HcNAC1	GT1-motif	GGTTAA	1567	6	-	Arabidopsis thaliana	light responsive element
HcNAC1	GT1-motif	GGTTAA	1639	6	-	Arabidopsis thaliana	light responsive element
HcNAC1	GT1-motif	GGTTAA	1683	6	-	Arabidopsis thaliana	light responsive element
HcNAC1	AT~TATA-box	TATATA	526	6	+	Arabidopsis thaliana
HcNAC1	AT~TATA-box	TATATA	1011	6	-	Arabidopsis thaliana
HcNAC1	AT~TATA-box	TATATA	1013	6	-	Arabidopsis thaliana
HcNAC1	AT~TATA-box	TATATA	1015	6	-	Arabidopsis thaliana
HcNAC1	AT~TATA-box	TATATA	1017	6	-	Arabidopsis thaliana
HcNAC1	AT~TATA-box	TATATA	1019	6	-	Arabidopsis thaliana
HcNAC1	AT~TATA-box	TATATA	1021	6	-	Arabidopsis thaliana
HcNAC1	AT~TATA-box	TATATA	1023	6	-	Arabidopsis thaliana
HcNAC1	AT~TATA-box	TATATA	1904	6	-	Arabidopsis thaliana
HcNAC1	MYB	TAACCA	1166	6	-	Arabidopsis thaliana
HcNAC1	MYB	CAACAG	1510	6	+	Arabidopsis thaliana
HcNAC1	MYB	TAACCA	1640	6	+	Arabidopsis thaliana
HcNAC1	MYB	TAACCA	1684	6	+	Arabidopsis thaliana
HcNAC1		motif_sequence	67	4	+	organism	short_function
HcNAC1		motif_sequence	115	4	+	organism	short_function
HcNAC1		motif_sequence	171	4	-	organism	short_function
HcNAC1		motif_sequence	437	4	+	organism	short_function
HcNAC1		motif_sequence	752	4	+	organism	short_function
HcNAC1		motif_sequence	1077	4	-	organism	short_function
HcNAC1		motif_sequence	1107	4	+	organism	short_function
HcNAC1		motif_sequence	1292	4	-	organism	short_function
HcNAC1		motif_sequence	1462	4	-	organism	short_function
HcNAC1		motif_sequence	1526	4	+	organism	short_function
HcNAC1		motif_sequence	1719	4	+	organism	short_function
HcNAC1		motif_sequence	1769	4	+	organism	short_function
HcNAC1		motif_sequence	1883	4	-	organism	short_function
HcNAC1		motif_sequence	1964	4	+	organism	short_function
HcNAC1	ATCT-motif	AATCTAATCC	1175	9	-	Pisum sativum	part of a conserved DNA module involved in light responsiveness
HcNAC1	TCA-element	CCATCTTTTT	1738	9	+	Nicotiana tabacum	cis-acting element involved in salicylic acid responsiveness
HcNAC1	Unnamed__1	CGTGG	837	5	-	Zea mays
HcNAC1	TCT-motif	TCTTAC	278	6	-	Arabidopsis thaliana	part of a light responsive element
HcNAC1	TCT-motif	TCTTAC	1245	6	-	Arabidopsis thaliana	part of a light responsive element
HcNAC1	TCT-motif	TCTTAC	1600	6	-	Arabidopsis thaliana	part of a light responsive element
HcNAC1	WRE3	CCACCT	806	6	-	Pisum sativum
HcNAC1	STRE	AGGGG	951	5	-	Arabidopsis thaliana
HcNAC1	Myb	TAACTG	635	6	-	Arabidopsis thaliana
HcNAC1	CCAAT-box	CAACGG	972	6	-	Hordeum vulgare	MYBHv1 binding site
HcNAC1	MYC	CATGTG	172	6	-	Arabidopsis thaliana
HcNAC1	TGACG-motif	TGACG	298	5	-	Hordeum vulgare	cis-acting regulatory element involved in the MeJA-responsiveness
HcNAC1	TGACG-motif	TGACG	688	5	+	Hordeum vulgare	cis-acting regulatory element involved in the MeJA-responsiveness
HcNAC1	TGACG-motif	TGACG	853	5	-	Hordeum vulgare	cis-acting regulatory element involved in the MeJA-responsiveness
HcNAC1	Unnamed__4	CTCC	27	4	-	Petroselinum hortense
HcNAC1	Unnamed__4	CTCC	168	4	-	Petroselinum hortense
HcNAC1	Unnamed__4	CTCC	1032	4	-	Petroselinum hortense
HcNAC1	Unnamed__4	CTCC	1209	4	+	Petroselinum hortense
HcNAC1	Unnamed__4	CTCC	1274	4	-	Petroselinum hortense
HcNAC1	Unnamed__4	CTCC	1375	4	-	Petroselinum hortense
HcNAC1	Unnamed__4	CTCC	1474	4	+	Petroselinum hortense
HcNAC1	Unnamed__4	CTCC	1495	4	-	Petroselinum hortense
HcNAC1	Unnamed__4	CTCC	1502	4	+	Petroselinum hortense
HcNAC1	Unnamed__4	CTCC	1520	4	+	Petroselinum hortense
HcNAC1	Unnamed__4	CTCC	1707	4	+	Petroselinum hortense
HcNAC1	Unnamed__4	CTCC	1732	4	+	Petroselinum hortense
HcNAC1	Unnamed__4	CTCC	1751	4	+	Petroselinum hortense
HcNAC1	MYB recognition site	CCGTTG	972	6	+	Arabidopsis thaliana
HcNAC1	Myc	TCTCTTA	1246	7	-	Arabidopsis thaliana
HcNAC1	Myc	TCTCTTA	1944	7	+	Arabidopsis thaliana
HcNAC1	MYB-like sequence	TAACCA	1166	6	-	Arabidopsis thaliana
HcNAC1	MYB-like sequence	TAACCA	1640	6	+	Arabidopsis thaliana
HcNAC1	MYB-like sequence	TAACCA	1684	6	+	Arabidopsis thaliana
HcNAC1	G-Box	CACGTT	838	6	+	Pisum sativum	cis-acting regulatory element involved in light responsiveness
HcNAC1	ARE	AAACCA	1576	6	+	Zea mays	cis-acting regulatory element essential for the anaerobic induction
HcNAC1	ARE	AAACCA	1757	6	+	Zea mays	cis-acting regulatory element essential for the anaerobic induction
HcNAC1	ARE	AAACCA	1837	6	-	Zea mays	cis-acting regulatory element essential for the anaerobic induction
HcNAC1	GARE-motif	TCTGTTG	1510	7	-	Brassica oleracea	gibberellin-responsive element
HcNAC1	TATA-box	ccTATAAAaa	41	9	+	Arabidopsis thaliana	core promoter element around -30 of transcription start
HcNAC1	TATA-box	TATA	43	4	+	Arabidopsis thaliana	core promoter element around -30 of transcription start
HcNAC1	TATA-box	ATATAT	224	6	+	Brassica napus	core promoter element around -30 of transcription start
HcNAC1	TATA-box	TATA	225	4	+	Arabidopsis thaliana	core promoter element around -30 of transcription start
HcNAC1	TATA-box	TATA	272	4	+	Arabidopsis thaliana	core promoter element around -30 of transcription start
HcNAC1	TATA-box	ATATAA	284	6	+	Brassica oleracea	core promoter element around -30 of transcription start
HcNAC1	TATA-box	TATA	285	4	+	Arabidopsis thaliana	core promoter element around -30 of transcription start
HcNAC1	TATA-box	TATA	331	4	+	Arabidopsis thaliana	core promoter element around -30 of transcription start
HcNAC1	TATA-box	ATTATA	367	6	+	Brassica napus	core promoter element around -30 of transcription start
HcNAC1	TATA-box	TATAA	368	5	-	Arabidopsis thaliana	core promoter element around -30 of transcription start
HcNAC1	TATA-box	TATA	369	4	+	Arabidopsis thaliana	core promoter element around -30 of transcription start
HcNAC1	TATA-box	ATATAA	376	6	+	Brassica oleracea	core promoter element around -30 of transcription start
HcNAC1	TATA-box	TATA	377	4	+	Arabidopsis thaliana	core promoter element around -30 of transcription start
HcNAC1	TATA-box	TATA	512	4	+	Arabidopsis thaliana	core promoter element around -30 of transcription start
HcNAC1	TATA-box	TATATA	526	6	+	Arabidopsis thaliana	core promoter element around -30 of transcription start
HcNAC1	TATA-box	ATATAT	527	6	+	Brassica napus	core promoter element around -30 of transcription start
HcNAC1	TATA-box	TATA	528	4	+	Arabidopsis thaliana	core promoter element around -30 of transcription start
HcNAC1	TATA-box	TATA	769	4	+	Arabidopsis thaliana	core promoter element around -30 of transcription start
HcNAC1	TATA-box	TATAA	842	5	-	Arabidopsis thaliana	core promoter element around -30 of transcription start
HcNAC1	TATA-box	TATA	843	4	+	Arabidopsis thaliana	core promoter element around -30 of transcription start
HcNAC1	TATA-box	TATAAAA	913	7	-	Pisum sativum	core promoter element around -30 of transcription start
HcNAC1	TATA-box	TATAAA	914	6	-	Helianthus annuus	core promoter element around -30 of transcription start
HcNAC1	TATA-box	TATAA	915	5	-	Arabidopsis thaliana	core promoter element around -30 of transcription start
HcNAC1	TATA-box	TATA	916	4	+	Arabidopsis thaliana	core promoter element around -30 of transcription start
HcNAC1	TATA-box	ATATAT	1010	6	-	Brassica napus	core promoter element around -30 of transcription start
HcNAC1	TATA-box	TATATA	1011	6	-	Arabidopsis thaliana	core promoter element around -30 of transcription start
HcNAC1	TATA-box	ATATAT	1012	6	-	Brassica napus	core promoter element around -30 of transcription start
HcNAC1	TATA-box	TATATA	1013	6	-	Arabidopsis thaliana	core promoter element around -30 of transcription start
HcNAC1	TATA-box	ATATAT	1014	6	-	Brassica napus	core promoter element around -30 of transcription start
HcNAC1	TATA-box	TATATA	1015	6	-	Arabidopsis thaliana	core promoter element around -30 of transcription start
HcNAC1	TATA-box	ATATAT	1016	6	-	Brassica napus	core promoter element around -30 of transcription start
HcNAC1	TATA-box	TATATA	1017	6	-	Arabidopsis thaliana	core promoter element around -30 of transcription start
HcNAC1	TATA-box	ATATAT	1018	6	-	Brassica napus	core promoter element around -30 of transcription start
HcNAC1	TATA-box	TATATA	1019	6	-	Arabidopsis thaliana	core promoter element around -30 of transcription start
HcNAC1	TATA-box	ATATAT	1020	6	-	Brassica napus	core promoter element around -30 of transcription start
HcNAC1	TATA-box	TATATA	1021	6	-	Arabidopsis thaliana	core promoter element around -30 of transcription start
HcNAC1	TATA-box	ATATAT	1022	6	-	Brassica napus	core promoter element around -30 of transcription start
HcNAC1	TATA-box	TATATA	1023	6	-	Arabidopsis thaliana	core promoter element around -30 of transcription start
HcNAC1	TATA-box	ATATAT	1024	6	-	Brassica napus	core promoter element around -30 of transcription start
HcNAC1	TATA-box	TATA	1025	4	-	Arabidopsis thaliana	core promoter element around -30 of transcription start
HcNAC1	TATA-box	ATTATA	1534	6	+	Brassica napus	core promoter element around -30 of transcription start
HcNAC1	TATA-box	TATAA	1535	5	-	Arabidopsis thaliana	core promoter element around -30 of transcription start
HcNAC1	TATA-box	TATA	1536	4	-	Arabidopsis thaliana	core promoter element around -30 of transcription start
HcNAC1	TATA-box	TATACA	1608	6	-	Helianthus annuus	core promoter element around -30 of transcription start
HcNAC1	TATA-box	TATA	1610	4	-	Arabidopsis thaliana	core promoter element around -30 of transcription start
HcNAC1	TATA-box	TATA	1615	4	-	Arabidopsis thaliana	core promoter element around -30 of transcription start
HcNAC1	TATA-box	TATAAA	1870	6	-	Helianthus annuus	core promoter element around -30 of transcription start
HcNAC1	TATA-box	TATAA	1871	5	-	Arabidopsis thaliana	core promoter element around -30 of transcription start
HcNAC1	TATA-box	TATA	1872	4	-	Arabidopsis thaliana	core promoter element around -30 of transcription start
HcNAC1	TATA-box	TATATA	1904	6	-	Arabidopsis thaliana	core promoter element around -30 of transcription start
HcNAC1	TATA-box	ATATAA	1905	6	+	Brassica oleracea	core promoter element around -30 of transcription start
HcNAC1	TATA-box	TATA	1906	4	-	Arabidopsis thaliana	core promoter element around -30 of transcription start
HcNAC1	TATA-box	TATA	1994	4	-	Arabidopsis thaliana	core promoter element around -30 of transcription start
HcNAC1	as-1	TGACG	298	5	-	Arabidopsis thaliana
HcNAC1	as-1	TGACG	688	5	+	Arabidopsis thaliana
HcNAC1	as-1	TGACG	853	5	-	Arabidopsis thaliana
HcNAC1	CARE	CAACTCCC	1517	8	+	Oryza sativa
HcNAC1	TATA	TATAAAAT	43	8	+	Arabidopsis thaliana
HcNAC1	TATA	TATAAAAT	916	8	+	Arabidopsis thaliana
HcNAC1	ERE	ATTTCATA	235	8	+	Nicotiana glutinos
HcNAC1	ERE	ATTTTAAA	416	8	-	Nicotiana glutinos
HcNAC1	ERE	ATTTTAAA	1930	8	+	Nicotiana glutinos
HcNAC1	Box 4	ATTAAT	1252	6	-	Petroselinum crispum	part of a conserved DNA module involved in light responsiveness
HcNAC1	Myb-binding site	CAACAG	1510	6	+	Nicotiana tabacum
HcNAC1	CGTCA-motif	CGTCA	298	5	+	Hordeum vulgare	cis-acting regulatory element involved in the MeJA-responsiveness
HcNAC1	CGTCA-motif	CGTCA	688	5	-	Hordeum vulgare	cis-acting regulatory element involved in the MeJA-responsiveness
HcNAC1	CGTCA-motif	CGTCA	853	5	+	Hordeum vulgare	cis-acting regulatory element involved in the MeJA-responsiveness
HcNAC1	CAAT-box	CAAAT	123	5	+	Pisum sativum	common cis-acting element in promoter and enhancer regions
HcNAC1	CAAT-box	CAAAT	246	5	-	Pisum sativum	common cis-acting element in promoter and enhancer regions
HcNAC1	CAAT-box	CAAT	251	4	-	Nicotiana glutinosa
HcNAC1	CAAT-box	CAAT	255	4	-	Nicotiana glutinosa
HcNAC1	CAAT-box	CAAT	263	4	-	Nicotiana glutinosa
HcNAC1	CAAT-box	CAAT	314	4	-	Nicotiana glutinosa
HcNAC1	CAAT-box	CAAT	374	4	+	Nicotiana glutinosa
HcNAC1	CAAT-box	CAAT	447	4	-	Nicotiana glutinosa
HcNAC1	CAAT-box	CAAAT	531	5	-	Pisum sativum	common cis-acting element in promoter and enhancer regions
HcNAC1	CAAT-box	CAAT	592	4	+	Nicotiana glutinosa
HcNAC1	CAAT-box	CAAT	600	4	+	Nicotiana glutinosa
HcNAC1	CAAT-box	CAAAT	623	5	-	Pisum sativum	common cis-acting element in promoter and enhancer regions
HcNAC1	CAAT-box	CAAT	686	4	-	Nicotiana glutinosa
HcNAC1	CAAT-box	CAAT	794	4	-	Nicotiana glutinosa
HcNAC1	CAAT-box	CAAAT	898	5	-	Pisum sativum	common cis-acting element in promoter and enhancer regions
HcNAC1	CAAT-box	CAAT	935	4	+	Nicotiana glutinosa
HcNAC1	CAAT-box	CAAT	1048	4	+	Nicotiana glutinosa
HcNAC1	CAAT-box	CAAT	1125	4	+	Nicotiana glutinosa
HcNAC1	CAAT-box	CAAT	1137	4	+	Nicotiana glutinosa
HcNAC1	CAAT-box	CAAT	1357	4	+	Nicotiana glutinosa
HcNAC1	CAAT-box	CAAT	1402	4	+	Nicotiana glutinosa
HcNAC1	CAAT-box	CAAT	1442	4	-	Nicotiana glutinosa
HcNAC1	CAAT-box	CAAT	1452	4	-	Nicotiana glutinosa
HcNAC1	CAAT-box	CAAAT	1563	5	+	Pisum sativum	common cis-acting element in promoter and enhancer regions
HcNAC1	CAAT-box	CAAT	1594	4	+	Nicotiana glutinosa
HcNAC1	CAAT-box	CAAT	1809	4	-	Nicotiana glutinosa
HcNAC1	CAAT-box	CAAT	1818	4	-	Nicotiana glutinosa
HcNAC2	MYB	TAACCA	223	6	-	Arabidopsis thaliana
HcNAC2	MYB	CAACCA	1162	6	+	Arabidopsis thaliana
HcNAC2	MYB	TAACCA	1301	6	-	Arabidopsis thaliana
HcNAC2		motif_sequence	38	4	+	organism	short_function
HcNAC2		motif_sequence	201	4	-	organism	short_function
HcNAC2		motif_sequence	266	4	-	organism	short_function
HcNAC2		motif_sequence	560	4	-	organism	short_function
HcNAC2		motif_sequence	828	4	-	organism	short_function
HcNAC2		motif_sequence	968	4	-	organism	short_function
HcNAC2		motif_sequence	988	4	-	organism	short_function
HcNAC2		motif_sequence	1106	4	+	organism	short_function
HcNAC2		motif_sequence	1504	4	+	organism	short_function
HcNAC2		motif_sequence	1788	4	+	organism	short_function
HcNAC2		motif_sequence	1795	4	+	organism	short_function
HcNAC2		motif_sequence	1858	4	-	organism	short_function
HcNAC2		motif_sequence	1862	4	+	organism	short_function
HcNAC2		motif_sequence	1892	4	+	organism	short_function
HcNAC2		motif_sequence	1938	4	-	organism	short_function
HcNAC2	AT~TATA-box	TATATA	296	6	+	Arabidopsis thaliana
HcNAC2	AT~TATA-box	TATATA	298	6	+	Arabidopsis thaliana
HcNAC2	AT~TATA-box	TATATA	1407	6	-	Arabidopsis thaliana
HcNAC2	AT~TATA-box	TATATA	1409	6	-	Arabidopsis thaliana
HcNAC2	AC-I	(T/C)C(T/C)(C/T)ACC(T/C)ACC	58	8.5	+	Phaseolus vulgaris
HcNAC2	GT1-motif	GGTTAA	224	6	+	Arabidopsis thaliana	light responsive element
HcNAC2	TCA	TCATCTTCAT	1104	9	+	Pisum sativum
HcNAC2	ABRE	ACGTG	598	5	-	Arabidopsis thaliana	cis-acting element involved in the abscisic acid responsiveness
HcNAC2	TCT-motif	TCTTAC	316	6	+	Arabidopsis thaliana	part of a light responsive element
HcNAC2	TCT-motif	TCTTAC	1632	6	-	Arabidopsis thaliana	part of a light responsive element
HcNAC2	MYC	CAATTG	443	6	+	Arabidopsis thaliana
HcNAC2	MYC	CATGTG	1221	6	+	Arabidopsis thaliana
HcNAC2	MBS	CAACTG	1209	6	+	Arabidopsis thaliana	MYB binding site involved in drought-inducibility
HcNAC2	MBS	CAACTG	1836	6	+	Arabidopsis thaliana	MYB binding site involved in drought-inducibility
HcNAC2	Myb	CAACTG	1209	6	+	Arabidopsis thaliana
HcNAC2	Myb	TAACTG	1675	6	-	Arabidopsis thaliana
HcNAC2	Myb	CAACTG	1836	6	+	Arabidopsis thaliana
HcNAC2	CCAAT-box	CAACGG	492	6	-	Hordeum vulgare	MYBHv1 binding site
HcNAC2	STRE	AGGGG	1281	5	-	Arabidopsis thaliana
HcNAC2	WRE3	CCACCT	64	6	+	Pisum sativum
HcNAC2	Unnamed__4	CTCC	40	4	+	Petroselinum hortense
HcNAC2	Unnamed__4	CTCC	282	4	+	Petroselinum hortense
HcNAC2	Unnamed__4	CTCC	669	4	-	Petroselinum hortense
HcNAC2	Unnamed__4	CTCC	1032	4	-	Petroselinum hortense
HcNAC2	Unnamed__4	CTCC	1279	4	+	Petroselinum hortense
HcNAC2	Unnamed__4	CTCC	1790	4	+	Petroselinum hortense
HcNAC2	Unnamed__4	CTCC	1956	4	-	Petroselinum hortense
HcNAC2	MRE	AACCTAA	27	7	+	Petroselinum crispum	MYB binding site involved in light responsiveness
HcNAC2	MRE	AACCTAA	1417	7	-	Petroselinum crispum	MYB binding site involved in light responsiveness
HcNAC2	Unnamed__2	AACCTAACCT	27	9	+	Petroselinum hortense
HcNAC2	Unnamed__2	AACCTAACCT	1414	10	-	Petroselinum hortense
HcNAC2	G-Box	CACGTT	598	6	+	Pisum sativum	cis-acting regulatory element involved in light responsiveness
HcNAC2	AAGAA-motif	GAAAGAA	1109	7	-	Avena sativa
HcNAC2	ARE	AAACCA	454	6	+	Zea mays	cis-acting regulatory element essential for the anaerobic induction
HcNAC2	ARE	AAACCA	1154	6	-	Zea mays	cis-acting regulatory element essential for the anaerobic induction
HcNAC2	ARE	AAACCA	1370	6	+	Zea mays	cis-acting regulatory element essential for the anaerobic induction
HcNAC2	ARE	AAACCA	1423	6	-	Zea mays	cis-acting regulatory element essential for the anaerobic induction
HcNAC2	ARE	AAACCA	1587	6	-	Zea mays	cis-acting regulatory element essential for the anaerobic induction
HcNAC2	MYB-like sequence	TAACCA	223	6	-	Arabidopsis thaliana
HcNAC2	MYB-like sequence	TAACCA	1301	6	-	Arabidopsis thaliana
HcNAC2	MYB recognition site	CCGTTG	492	6	+	Arabidopsis thaliana
HcNAC2	AT1-motif	AATTATTTTTTATT	1538	13	-	Solanum tuberosum	part of a light responsive module
HcNAC2	TATA-box	TATACA	294	6	-	Helianthus annuus	core promoter element around -30 of transcription start
HcNAC2	TATA-box	TATATA	296	6	+	Arabidopsis thaliana	core promoter element around -30 of transcription start
HcNAC2	TATA-box	ATATAT	297	6	+	Brassica napus	core promoter element around -30 of transcription start
HcNAC2	TATA-box	TATATA	298	6	+	Arabidopsis thaliana	core promoter element around -30 of transcription start
HcNAC2	TATA-box	ATATAA	299	6	+	Brassica oleracea	core promoter element around -30 of transcription start
HcNAC2	TATA-box	TATA	300	4	+	Arabidopsis thaliana	core promoter element around -30 of transcription start
HcNAC2	TATA-box	TATA	746	4	+	Arabidopsis thaliana	core promoter element around -30 of transcription start
HcNAC2	TATA-box	ccTATAAAaa	818	9	+	Arabidopsis thaliana	core promoter element around -30 of transcription start
HcNAC2	TATA-box	ATATAA	933	6	+	Brassica oleracea	core promoter element around -30 of transcription start
HcNAC2	TATA-box	TATA	934	4	+	Arabidopsis thaliana	core promoter element around -30 of transcription start
HcNAC2	TATA-box	ATATAA	938	6	+	Brassica oleracea	core promoter element around -30 of transcription start
HcNAC2	TATA-box	TATA	939	4	+	Arabidopsis thaliana	core promoter element around -30 of transcription start
HcNAC2	TATA-box	TATAAA	1018	6	-	Helianthus annuus	core promoter element around -30 of transcription start
HcNAC2	TATA-box	TATAA	1019	5	-	Arabidopsis thaliana	core promoter element around -30 of transcription start
HcNAC2	TATA-box	TATA	1020	4	-	Arabidopsis thaliana	core promoter element around -30 of transcription start
HcNAC2	TATA-box	TATAA	1090	5	-	Arabidopsis thaliana	core promoter element around -30 of transcription start
HcNAC2	TATA-box	TATA	1091	4	-	Arabidopsis thaliana	core promoter element around -30 of transcription start
HcNAC2	TATA-box	TACAAAA	1328	7	-	Oryza sativa	core promoter element around -30 of transcription start
HcNAC2	TATA-box	TATAAGAA	1386	8	-	Zea mays	core promoter element around -30 of transcription start
HcNAC2	TATA-box	TATAA	1389	5	-	Arabidopsis thaliana	core promoter element around -30 of transcription start
HcNAC2	TATA-box	TATA	1390	4	-	Arabidopsis thaliana	core promoter element around -30 of transcription start
HcNAC2	TATA-box	ATATAT	1406	6	-	Brassica napus	core promoter element around -30 of transcription start
HcNAC2	TATA-box	TATATA	1407	6	-	Arabidopsis thaliana	core promoter element around -30 of transcription start
HcNAC2	TATA-box	ATATAT	1408	6	-	Brassica napus	core promoter element around -30 of transcription start
HcNAC2	TATA-box	TATATA	1409	6	-	Arabidopsis thaliana	core promoter element around -30 of transcription start
HcNAC2	TATA-box	TATA	1411	4	-	Arabidopsis thaliana	core promoter element around -30 of transcription start
HcNAC2	TATA-box	ATATAT	1444	6	-	Brassica napus	core promoter element around -30 of transcription start
HcNAC2	TATA-box	TATA	1445	4	-	Arabidopsis thaliana	core promoter element around -30 of transcription start
HcNAC2	TATA-box	ccTATAAAaa	1530	9	+	Arabidopsis thaliana	core promoter element around -30 of transcription start
HcNAC2	TATA-box	TATAAAA	1718	7	-	Pisum sativum	core promoter element around -30 of transcription start
HcNAC2	TATA-box	TATAAA	1719	6	-	Helianthus annuus	core promoter element around -30 of transcription start
HcNAC2	TATA-box	TATAA	1720	5	-	Arabidopsis thaliana	core promoter element around -30 of transcription start
HcNAC2	TATA-box	TATA	1721	4	-	Arabidopsis thaliana	core promoter element around -30 of transcription start
HcNAC2	TATA-box	TACAAAA	1743	7	-	Oryza sativa	core promoter element around -30 of transcription start
HcNAC2	TATA-box	TATACA	1914	6	-	Helianthus annuus	core promoter element around -30 of transcription start
HcNAC2	TATA-box	TATA	1916	4	-	Arabidopsis thaliana	core promoter element around -30 of transcription start
HcNAC2	TATA-box	ATTATA	1942	6	+	Brassica napus	core promoter element around -30 of transcription start
HcNAC2	TATA-box	TATAA	1943	5	-	Arabidopsis thaliana	core promoter element around -30 of transcription start
HcNAC2	TATA-box	TATA	1944	4	-	Arabidopsis thaliana	core promoter element around -30 of transcription start
HcNAC2	Box 4	ATTAAT	176	6	+	Petroselinum crispum	part of a conserved DNA module involved in light responsiveness
HcNAC2	Box 4	ATTAAT	784	6	+	Petroselinum crispum	part of a conserved DNA module involved in light responsiveness
HcNAC2	chs-CMA2a	TCACTTGA	863	8	+	Petroselinum crispum	part of a light responsive element
HcNAC2	TC-rich repeats	GTTTTCTTAC	768	9	+	Nicotiana tabacum	cis-acting element involved in defense and stress responsiveness
HcNAC2	TATA	TATAAAAT	1721	8	+	Arabidopsis thaliana
HcNAC2	ERE	ATTTCATA	806	8	+	Nicotiana glutinos
HcNAC2	AT-rich element	ATAGAAATCAA	1812	10	-	Glycine max	binding site of AT-rich DNA binding protein (ATBP-1)
HcNAC2	GATA-motif	AAGGATAAGG	1242	9	-	Solanum tuberosum	part of a light responsive element
HcNAC2	CAAT-box	CAAT	82	4	-	Nicotiana glutinosa
HcNAC2	CAAT-box	CAAAT	211	5	-	Pisum sativum	common cis-acting element in promoter and enhancer regions
HcNAC2	CAAT-box	CAAAT	216	5	+	Pisum sativum	common cis-acting element in promoter and enhancer regions
HcNAC2	CAAT-box	CAAT	388	4	+	Nicotiana glutinosa
HcNAC2	CAAT-box	CAAT	443	4	+	Nicotiana glutinosa
HcNAC2	CAAT-box	CAAT	445	4	-	Nicotiana glutinosa
HcNAC2	CAAT-box	CAAT	507	4	+	Nicotiana glutinosa
HcNAC2	CAAT-box	CCAAT	538	5	+	Arabidopsis thaliana	common cis-acting element in promoter and enhancer regions
HcNAC2	CAAT-box	CAAT	539	4	+	Nicotiana glutinosa
HcNAC2	CAAT-box	CAAT	644	4	-	Nicotiana glutinosa
HcNAC2	CAAT-box	CAAT	691	4	-	Nicotiana glutinosa
HcNAC2	CAAT-box	CAAAT	738	5	-	Pisum sativum	common cis-acting element in promoter and enhancer regions
HcNAC2	CAAT-box	CCAAT	752	5	+	Arabidopsis thaliana	common cis-acting element in promoter and enhancer regions
HcNAC2	CAAT-box	CAAT	753	4	+	Nicotiana glutinosa
HcNAC2	CAAT-box	CAAT	836	4	-	Nicotiana glutinosa
HcNAC2	CAAT-box	CAAT	842	4	+	Nicotiana glutinosa
HcNAC2	CAAT-box	CAAAT	876	5	+	Pisum sativum	common cis-acting element in promoter and enhancer regions
HcNAC2	CAAT-box	CAAT	879	4	-	Nicotiana glutinosa
HcNAC2	CAAT-box	CAAT	912	4	-	Nicotiana glutinosa
HcNAC2	CAAT-box	CAAAT	962	5	+	Pisum sativum	common cis-acting element in promoter and enhancer regions
HcNAC2	CAAT-box	CAAT	965	4	-	Nicotiana glutinosa
HcNAC2	CAAT-box	CAAT	972	4	-	Nicotiana glutinosa
HcNAC2	CAAT-box	CAAAT	1028	5	-	Pisum sativum	common cis-acting element in promoter and enhancer regions
HcNAC2	CAAT-box	CAAT	1397	4	+	Nicotiana glutinosa
HcNAC2	CAAT-box	CAAT	1513	4	+	Nicotiana glutinosa
HcNAC2	CAAT-box	CAAAT	1559	5	+	Pisum sativum	common cis-acting element in promoter and enhancer regions
HcNAC2	CAAT-box	CAAT	1935	4	-	Nicotiana glutinosa
HcNAC2	CAAT-box	CAAAT	1973	5	-	Pisum sativum	common cis-acting element in promoter and enhancer regions
HcNAC2	LTR	CCGAAA	51	6	-	Hordeum vulgare	cis-acting element involved in low-temperature responsiveness
HcNAC3	ARE	AAACCA	384	6	+	Zea mays	cis-acting regulatory element essential for the anaerobic induction
HcNAC3	MYB-like sequence	TAACCA	1262	6	+	Arabidopsis thaliana
HcNAC3	MYB-like sequence	TAACCA	1284	6	-	Arabidopsis thaliana
HcNAC3	MYB-like sequence	TAACCA	1518	6	+	Arabidopsis thaliana
HcNAC3	Sp1	GGGCGG	120	6	-	Oryza sativa	light responsive element
HcNAC3	Sp1	GGGCGG	183	6	-	Oryza sativa	light responsive element
HcNAC3	GCN4_motif	TGAGTCA	1466	7	-	Oryza sativa	cis-regulatory element involved in endosperm expression
HcNAC3	TATA-box	TATA	179	4	+	Arabidopsis thaliana	core promoter element around -30 of transcription start
HcNAC3	TATA-box	TATA	268	4	+	Arabidopsis thaliana	core promoter element around -30 of transcription start
HcNAC3	TATA-box	TATA	340	4	+	Arabidopsis thaliana	core promoter element around -30 of transcription start
HcNAC3	TATA-box	ccTATAAAaa	844	9	+	Arabidopsis thaliana	core promoter element around -30 of transcription start
HcNAC3	TATA-box	TATTTAAA	993	8	+	Arabidopsis thaliana	core promoter element around -30 of transcription start
HcNAC3	TATA-box	TATTTAAA	1032	8	+	Arabidopsis thaliana	core promoter element around -30 of transcription start
HcNAC3	TATA-box	TATAAAT	1049	7	-	Brassica juncea	core promoter element around -30 of transcription start
HcNAC3	TATA-box	TATAAA	1050	6	-	Helianthus annuus	core promoter element around -30 of transcription start
HcNAC3	TATA-box	TATAA	1051	5	-	Arabidopsis thaliana	core promoter element around -30 of transcription start
HcNAC3	TATA-box	TATA	1052	4	-	Arabidopsis thaliana	core promoter element around -30 of transcription start
HcNAC3	TATA-box	ccTATAAAaa	1095	9	-	Arabidopsis thaliana	core promoter element around -30 of transcription start
HcNAC3	TATA-box	TATAAAA	1096	7	-	Pisum sativum	core promoter element around -30 of transcription start
HcNAC3	TATA-box	TATAAA	1097	6	-	Helianthus annuus	core promoter element around -30 of transcription start
HcNAC3	TATA-box	TATAA	1098	5	-	Arabidopsis thaliana	core promoter element around -30 of transcription start
HcNAC3	TATA-box	TATA	1099	4	-	Arabidopsis thaliana	core promoter element around -30 of transcription start
HcNAC3	TATA-box	ATATAT	1180	6	-	Brassica napus	core promoter element around -30 of transcription start
HcNAC3	TATA-box	TATA	1181	4	-	Arabidopsis thaliana	core promoter element around -30 of transcription start
HcNAC3	TATA-box	ATATAT	1218	6	-	Brassica napus	core promoter element around -30 of transcription start
HcNAC3	TATA-box	TATA	1219	4	-	Arabidopsis thaliana	core promoter element around -30 of transcription start
HcNAC3	TATA-box	TATACA	1223	6	-	Helianthus annuus	core promoter element around -30 of transcription start
HcNAC3	TATA-box	TATA	1225	4	-	Arabidopsis thaliana	core promoter element around -30 of transcription start
HcNAC3	TATA-box	TATA	1318	4	-	Arabidopsis thaliana	core promoter element around -30 of transcription start
HcNAC3	TATA-box	ATTATA	1375	6	+	Brassica napus	core promoter element around -30 of transcription start
HcNAC3	TATA-box	TATAA	1376	5	-	Arabidopsis thaliana	core promoter element around -30 of transcription start
HcNAC3	TATA-box	TATA	1377	4	-	Arabidopsis thaliana	core promoter element around -30 of transcription start
HcNAC3	TATA-box	ATATAT	1404	6	-	Brassica napus	core promoter element around -30 of transcription start
HcNAC3	TATA-box	TATA	1405	4	-	Arabidopsis thaliana	core promoter element around -30 of transcription start
HcNAC3	TATA-box	ATATAA	1548	6	+	Brassica oleracea	core promoter element around -30 of transcription start
HcNAC3	TATA-box	TATA	1549	4	-	Arabidopsis thaliana	core promoter element around -30 of transcription start
HcNAC3	TATA-box	ATTATA	1558	6	+	Brassica napus	core promoter element around -30 of transcription start
HcNAC3	TATA-box	TATATAA	1559	7	-	Arabidopsis thaliana	core promoter element around -30 of transcription start
HcNAC3	TATA-box	TATATA	1560	6	-	Arabidopsis thaliana	core promoter element around -30 of transcription start
HcNAC3	TATA-box	ATATAA	1561	6	+	Brassica oleracea	core promoter element around -30 of transcription start
HcNAC3	TATA-box	TATA	1562	4	-	Arabidopsis thaliana	core promoter element around -30 of transcription start
HcNAC3	TATA-box	ccTATAAAaa	1620	9	+	Arabidopsis thaliana	core promoter element around -30 of transcription start
HcNAC3	TATA-box	TATA	1622	4	-	Arabidopsis thaliana	core promoter element around -30 of transcription start
HcNAC3	TATA-box	TATA	1928	4	-	Arabidopsis thaliana	core promoter element around -30 of transcription start
HcNAC3	TATA-box	TATACA	1954	6	-	Helianthus annuus	core promoter element around -30 of transcription start
HcNAC3	TATA-box	TATA	1956	4	-	Arabidopsis thaliana	core promoter element around -30 of transcription start
HcNAC3	as-1	TGACG	104	5	-	Arabidopsis thaliana
HcNAC3	as-1	TGACG	138	5	-	Arabidopsis thaliana
HcNAC3	as-1	TGACG	170	5	-	Arabidopsis thaliana
HcNAC3	ERE	ATTTCATA	1101	8	-	Nicotiana glutinos
HcNAC3	ERE	ATTTCATA	1726	8	-	Nicotiana glutinos
HcNAC3	TATA	TATAAAAT	1622	8	+	Arabidopsis thaliana
HcNAC3	TATA	TATAAAAT	1928	8	+	Arabidopsis thaliana
HcNAC3	Box 4	ATTAAT	1460	6	-	Petroselinum crispum	part of a conserved DNA module involved in light responsiveness
HcNAC3	Box 4	ATTAAT	1544	6	-	Petroselinum crispum	part of a conserved DNA module involved in light responsiveness
HcNAC3	AT-rich sequence	TAAAATACT	1702	9	+	Pisum sativum	element for maximal elicitor-mediated activation (2copies)
HcNAC3	CGTCA-motif	CGTCA	104	5	+	Hordeum vulgare	cis-acting regulatory element involved in the MeJA-responsiveness
HcNAC3	CGTCA-motif	CGTCA	138	5	+	Hordeum vulgare	cis-acting regulatory element involved in the MeJA-responsiveness
HcNAC3	CGTCA-motif	CGTCA	170	5	+	Hordeum vulgare	cis-acting regulatory element involved in the MeJA-responsiveness
HcNAC3	LTR	CCGAAA	381	6	+	Hordeum vulgare	cis-acting element involved in low-temperature responsiveness
HcNAC3	G-box	CAGACGTGGCA	99	10	-	Nicotiana plumbaginifolia	cis-acting regulatory element involved in light responsiveness
HcNAC3	G-box	CACGTC	102	6	+	Zea mays	cis-acting regulatory element involved in light responsiveness
HcNAC3	G-box	CAGACGTGGCA	133	10	-	Nicotiana plumbaginifolia	cis-acting regulatory element involved in light responsiveness
HcNAC3	G-box	CACGTC	136	6	+	Zea mays	cis-acting regulatory element involved in light responsiveness
HcNAC3	G-box	CAGACGTGGCA	165	10	-	Nicotiana plumbaginifolia	cis-acting regulatory element involved in light responsiveness
HcNAC3	G-box	CACGTC	168	6	+	Zea mays	cis-acting regulatory element involved in light responsiveness
HcNAC3	G-box	CACGTC	573	6	+	Zea mays	cis-acting regulatory element involved in light responsiveness
HcNAC3	Myb-binding site	CAACAG	333	6	-	Nicotiana tabacum
HcNAC3	GATA-motif	AAGGATAAGG	524	9	-	Solanum tuberosum	part of a light responsive element
HcNAC3	CAAT-box	CCAAT	256	5	-	Arabidopsis thaliana	common cis-acting element in promoter and enhancer regions
HcNAC3	CAAT-box	CAAT	305	4	+	Nicotiana glutinosa
HcNAC3	CAAT-box	CAAAT	539	5	+	Pisum sativum	common cis-acting element in promoter and enhancer regions
HcNAC3	CAAT-box	CAAT	691	4	+	Nicotiana glutinosa
HcNAC3	CAAT-box	CAAT	722	4	+	Nicotiana glutinosa
HcNAC3	CAAT-box	CAAAT	790	5	+	Pisum sativum	common cis-acting element in promoter and enhancer regions
HcNAC3	CAAT-box	CCAAT	899	5	-	Arabidopsis thaliana	common cis-acting element in promoter and enhancer regions
HcNAC3	CAAT-box	CAAAT	951	5	+	Pisum sativum	common cis-acting element in promoter and enhancer regions
HcNAC3	CAAT-box	CCCAATTT	952	8	-	Arabidopsis thaliana	common cis-acting element in promoter and enhancer regions
HcNAC3	CAAT-box	CCAAT	954	5	-	Arabidopsis thaliana	common cis-acting element in promoter and enhancer regions
HcNAC3	CAAT-box	CAAT	989	4	+	Nicotiana glutinosa
HcNAC3	CAAT-box	CCAAT	1018	5	-	Arabidopsis thaliana	common cis-acting element in promoter and enhancer regions
HcNAC3	CAAT-box	CAAT	1080	4	-	Nicotiana glutinosa
HcNAC3	CAAT-box	CAAAT	1281	5	-	Pisum sativum	common cis-acting element in promoter and enhancer regions
HcNAC3	CAAT-box	CAAT	1322	4	+	Nicotiana glutinosa
HcNAC3	CAAT-box	CAAT	1331	4	-	Nicotiana glutinosa
HcNAC3	CAAT-box	CAAT	1452	4	-	Nicotiana glutinosa
HcNAC3	CAAT-box	CAAT	1464	4	-	Nicotiana glutinosa
HcNAC3	CAAT-box	CAAT	1539	4	+	Nicotiana glutinosa
HcNAC3	CAAT-box	CAAT	1593	4	-	Nicotiana glutinosa
HcNAC3	CAAT-box	CCCAATTT	1626	8	-	Arabidopsis thaliana	common cis-acting element in promoter and enhancer regions
HcNAC3	CAAT-box	CCAAT	1628	5	-	Arabidopsis thaliana	common cis-acting element in promoter and enhancer regions
HcNAC3	CAAT-box	CAAT	1789	4	-	Nicotiana glutinosa
HcNAC3	CAAT-box	CAAAT	1828	5	+	Pisum sativum	common cis-acting element in promoter and enhancer regions
HcNAC3	CAAT-box	CAAAT	1982	5	-	Pisum sativum	common cis-acting element in promoter and enhancer regions
HcNAC3	CAAT-box	CAAT	1999	4	-	Nicotiana glutinosa
HcNAC3	CAAT-box	CAAT	2010	4	-	Nicotiana glutinosa
HcNAC3	dOCT	CTCGGATC	428	8	+	Zea mays
HcNAC3	dOCT	CTCGGATC	432	8	-	Zea mays
HcNAC3	dOCT	CTCGGATC	446	8	-	Zea mays
HcNAC3	ABRE	ACGTG	102	5	-	Arabidopsis thaliana	cis-acting element involved in the abscisic acid responsiveness
HcNAC3	ABRE	ACGTG	136	5	-	Arabidopsis thaliana	cis-acting element involved in the abscisic acid responsiveness
HcNAC3	ABRE	ACGTG	168	5	-	Arabidopsis thaliana	cis-acting element involved in the abscisic acid responsiveness
HcNAC3	ABRE	ACGTG	573	5	-	Arabidopsis thaliana	cis-acting element involved in the abscisic acid responsiveness
HcNAC3	TCA	TCATCTTCAT	1208	9	-	Pisum sativum
HcNAC3		motif_sequence	96	4	+	organism	short_function
HcNAC3		motif_sequence	130	4	+	organism	short_function
HcNAC3		motif_sequence	478	4	+	organism	short_function
HcNAC3		motif_sequence	724	4	+	organism	short_function
HcNAC3		motif_sequence	793	4	+	organism	short_function
HcNAC3		motif_sequence	1277	4	-	organism	short_function
HcNAC3		motif_sequence	1327	4	-	organism	short_function
HcNAC3		motif_sequence	1864	4	-	organism	short_function
HcNAC3	MYB	CAACAG	333	6	-	Arabidopsis thaliana
HcNAC3	MYB	TAACCA	1262	6	+	Arabidopsis thaliana
HcNAC3	MYB	TAACCA	1284	6	-	Arabidopsis thaliana
HcNAC3	MYB	TAACCA	1518	6	+	Arabidopsis thaliana
HcNAC3	AT~TATA-box	TATATA	1560	6	-	Arabidopsis thaliana
HcNAC3	TCT-motif	TCTTAC	547	6	-	Arabidopsis thaliana	part of a light responsive element
HcNAC3	TCT-motif	TCTTAC	1197	6	-	Arabidopsis thaliana	part of a light responsive element
HcNAC3	TCT-motif	TCTTAC	1961	6	-	Arabidopsis thaliana	part of a light responsive element
HcNAC3	Unnamed__1	CGTGG	101	5	-	Zea mays
HcNAC3	Unnamed__1	CGTGG	135	5	-	Zea mays
HcNAC3	Unnamed__1	CGTGG	167	5	-	Zea mays
HcNAC3	Unnamed__1	CGTGG	1113	5	+	Zea mays
HcNAC3	TCA-element	CCATCTTTTT	1607	9	-	Nicotiana tabacum	cis-acting element involved in salicylic acid responsiveness
HcNAC3	STRE	AGGGG	61	5	-	Arabidopsis thaliana
HcNAC3	STRE	AGGGG	287	5	-	Arabidopsis thaliana
HcNAC3	WRE3	CCACCT	462	6	+	Pisum sativum
HcNAC3	MYC	CATTTG	790	6	-	Arabidopsis thaliana
HcNAC3	MBS	CAACTG	798	6	+	Arabidopsis thaliana	MYB binding site involved in drought-inducibility
HcNAC3	MBS	CAACTG	1643	6	-	Arabidopsis thaliana	MYB binding site involved in drought-inducibility
HcNAC3	MBS	CAACTG	1760	6	+	Arabidopsis thaliana	MYB binding site involved in drought-inducibility
HcNAC3	Myb	CAACTG	798	6	+	Arabidopsis thaliana
HcNAC3	Myb	CAACTG	1643	6	-	Arabidopsis thaliana
HcNAC3	Myb	CAACTG	1760	6	+	Arabidopsis thaliana
HcNAC3	Unnamed__2	CCCCGG	391	6	+	Zea mays
HcNAC3	Unnamed__4	CTCC	126	4	-	Petroselinum hortense
HcNAC3	Unnamed__4	CTCC	155	4	+	Petroselinum hortense
HcNAC3	Unnamed__4	CTCC	283	4	+	Petroselinum hortense
HcNAC3	Unnamed__4	CTCC	314	4	+	Petroselinum hortense
HcNAC3	Unnamed__4	CTCC	368	4	-	Petroselinum hortense
HcNAC3	Unnamed__4	CTCC	528	4	+	Petroselinum hortense
HcNAC3	Unnamed__4	CTCC	780	4	+	Petroselinum hortense
HcNAC3	Unnamed__4	CTCC	885	4	+	Petroselinum hortense
HcNAC3	Unnamed__4	CTCC	906	4	-	Petroselinum hortense
HcNAC3	Unnamed__4	CTCC	913	4	+	Petroselinum hortense
HcNAC3	Unnamed__4	CTCC	1013	4	-	Petroselinum hortense
HcNAC3	Unnamed__4	CTCC	1021	4	-	Petroselinum hortense
HcNAC3	Unnamed__4	CTCC	1615	4	-	Petroselinum hortense
HcNAC3	Unnamed__4	CTCC	1858	4	-	Petroselinum hortense
HcNAC3	Unnamed__4	CTCC	1870	4	-	Petroselinum hortense
HcNAC3	TGACG-motif	TGACG	104	5	-	Hordeum vulgare	cis-acting regulatory element involved in the MeJA-responsiveness
HcNAC3	TGACG-motif	TGACG	138	5	-	Hordeum vulgare	cis-acting regulatory element involved in the MeJA-responsiveness
HcNAC3	TGACG-motif	TGACG	170	5	-	Hordeum vulgare	cis-acting regulatory element involved in the MeJA-responsiveness
HcNAC4	WRE3	CCACCT	825	6	+	Pisum sativum
HcNAC4	STRE	AGGGG	599	5	+	Arabidopsis thaliana
HcNAC4	Myb	CAACTG	1216	6	-	Arabidopsis thaliana
HcNAC4	Myb	TAACTG	1714	6	+	Arabidopsis thaliana
HcNAC4	MYC	CATTTG	37	6	-	Arabidopsis thaliana
HcNAC4	MYC	CATTTG	184	6	-	Arabidopsis thaliana
HcNAC4	MYC	CAATTG	661	6	+	Arabidopsis thaliana
HcNAC4	MYC	CATTTG	1252	6	+	Arabidopsis thaliana
HcNAC4	MYC	CATTTG	1656	6	-	Arabidopsis thaliana
HcNAC4	MYC	CATTTG	1730	6	+	Arabidopsis thaliana
HcNAC4	MBS	CAACTG	1216	6	-	Arabidopsis thaliana	MYB binding site involved in drought-inducibility
HcNAC4	CAT-box	GCCACT	316	6	-	Arabidopsis thaliana	cis-acting regulatory element related to meristem expression
HcNAC4	CAT-box	GCCACT	1149	6	-	Arabidopsis thaliana	cis-acting regulatory element related to meristem expression
HcNAC4	Unnamed__2	AACCTAACCT	1894	9	+	Petroselinum hortense
HcNAC4	TGACG-motif	TGACG	673	5	+	Hordeum vulgare	cis-acting regulatory element involved in the MeJA-responsiveness
HcNAC4	TGACG-motif	TGACG	1359	5	+	Hordeum vulgare	cis-acting regulatory element involved in the MeJA-responsiveness
HcNAC4	TGACG-motif	TGACG	1526	5	-	Hordeum vulgare	cis-acting regulatory element involved in the MeJA-responsiveness
HcNAC4	TGACG-motif	TGACG	1612	5	+	Hordeum vulgare	cis-acting regulatory element involved in the MeJA-responsiveness
HcNAC4	Unnamed__4	CTCC	60	4	-	Petroselinum hortense
HcNAC4	Unnamed__4	CTCC	123	4	-	Petroselinum hortense
HcNAC4	Unnamed__4	CTCC	134	4	-	Petroselinum hortense
HcNAC4	Unnamed__4	CTCC	291	4	-	Petroselinum hortense
HcNAC4	Unnamed__4	CTCC	314	4	-	Petroselinum hortense
HcNAC4	Unnamed__4	CTCC	376	4	-	Petroselinum hortense
HcNAC4	Unnamed__4	CTCC	419	4	+	Petroselinum hortense
HcNAC4	Unnamed__4	CTCC	677	4	-	Petroselinum hortense
HcNAC4	Unnamed__4	CTCC	963	4	-	Petroselinum hortense
HcNAC4	Unnamed__4	CTCC	1168	4	-	Petroselinum hortense
HcNAC4	Unnamed__4	CTCC	1299	4	-	Petroselinum hortense
HcNAC4	Unnamed__4	CTCC	1554	4	+	Petroselinum hortense
HcNAC4	Unnamed__4	CTCC	1580	4	-	Petroselinum hortense
HcNAC4	Unnamed__4	CTCC	1591	4	+	Petroselinum hortense
HcNAC4	Unnamed__4	CTCC	1633	4	-	Petroselinum hortense
HcNAC4	Unnamed__4	CTCC	1818	4	-	Petroselinum hortense
HcNAC4	Unnamed__4	CTCC	1845	4	+	Petroselinum hortense
HcNAC4	Unnamed__4	CTCC	1857	4	+	Petroselinum hortense
HcNAC4	AT~TATA-box	TATATA	1806	6	-	Arabidopsis thaliana
HcNAC4	TATC-box	TATCCCA	1001	7	-	Oryza sativa	cis-acting element involved in gibberellin-responsiveness
HcNAC4		motif_sequence	48	4	-	organism	short_function
HcNAC4		motif_sequence	60	4	-	organism	short_function
HcNAC4		motif_sequence	108	4	-	organism	short_function
HcNAC4		motif_sequence	174	4	+	organism	short_function
HcNAC4		motif_sequence	294	4	-	organism	short_function
HcNAC4		motif_sequence	428	4	+	organism	short_function
HcNAC4		motif_sequence	563	4	+	organism	short_function
HcNAC4		motif_sequence	581	4	-	organism	short_function
HcNAC4		motif_sequence	656	4	+	organism	short_function
HcNAC4		motif_sequence	680	4	-	organism	short_function
HcNAC4		motif_sequence	690	4	-	organism	short_function
HcNAC4		motif_sequence	871	4	+	organism	short_function
HcNAC4		motif_sequence	1163	4	-	organism	short_function
HcNAC4		motif_sequence	1191	4	-	organism	short_function
HcNAC4		motif_sequence	1321	4	+	organism	short_function
HcNAC4		motif_sequence	1397	4	+	organism	short_function
HcNAC4		motif_sequence	1552	4	+	organism	short_function
HcNAC4		motif_sequence	1602	4	+	organism	short_function
HcNAC4		motif_sequence	1633	4	-	organism	short_function
HcNAC4		motif_sequence	1646	4	-	organism	short_function
HcNAC4		motif_sequence	1965	4	+	organism	short_function
HcNAC4		motif_sequence	2009	4	-	organism	short_function
HcNAC4	O2-site	GATGACATGG	994	9	+	Zea mays	cis-acting regulatory element involved in zein metabolism regulation
HcNAC4	O2-site	GATGATGTGG	1021	9	+	Zea mays	cis-acting regulatory element involved in zein metabolism regulation
HcNAC4	O2-site	GATGACATGG	1362	9	-	Zea mays	cis-acting regulatory element involved in zein metabolism regulation
HcNAC4	MYB	CAACCA	1220	6	-	Arabidopsis thaliana
HcNAC4	MYB	TAACCA	1506	6	-	Arabidopsis thaliana
HcNAC4	MYB	CAACAG	1557	6	-	Arabidopsis thaliana
HcNAC4	MYB	CAACCA	1889	6	+	Arabidopsis thaliana
HcNAC4	ATCT-motif	AATCTAATCC	854	9	+	Pisum sativum	part of a conserved DNA module involved in light responsiveness
HcNAC4	TCA-element	CCATCTTTTT	1963	9	+	Nicotiana tabacum	cis-acting element involved in salicylic acid responsiveness
HcNAC4	circadian	CAAAGATATC	51	9	-	Lycopersicon esculentum	cis-acting regulatory element involved in circadian control
HcNAC4	P-box	CCTTTTG	118	7	-	Oryza sativa	gibberellin-responsive element
HcNAC4	Box 4	ATTAAT	1346	6	-	Petroselinum crispum	part of a conserved DNA module involved in light responsiveness
HcNAC4	Myb-binding site	CAACAG	1557	6	-	Nicotiana tabacum
HcNAC4	CGTCA-motif	CGTCA	673	5	-	Hordeum vulgare	cis-acting regulatory element involved in the MeJA-responsiveness
HcNAC4	CGTCA-motif	CGTCA	1359	5	-	Hordeum vulgare	cis-acting regulatory element involved in the MeJA-responsiveness
HcNAC4	CGTCA-motif	CGTCA	1526	5	+	Hordeum vulgare	cis-acting regulatory element involved in the MeJA-responsiveness
HcNAC4	CGTCA-motif	CGTCA	1612	5	-	Hordeum vulgare	cis-acting regulatory element involved in the MeJA-responsiveness
HcNAC4	CAAT-box	CAAAT	37	5	+	Pisum sativum	common cis-acting element in promoter and enhancer regions
HcNAC4	CAAT-box	CCAAT	78	5	+	Arabidopsis thaliana	common cis-acting element in promoter and enhancer regions
HcNAC4	CAAT-box	CAAT	79	4	+	Nicotiana glutinosa
HcNAC4	CAAT-box	CCAAT	102	5	-	Arabidopsis thaliana	common cis-acting element in promoter and enhancer regions
HcNAC4	CAAT-box	CAAAT	184	5	+	Pisum sativum	common cis-acting element in promoter and enhancer regions
HcNAC4	CAAT-box	CAAAT	229	5	+	Pisum sativum	common cis-acting element in promoter and enhancer regions
HcNAC4	CAAT-box	CAAAT	286	5	-	Pisum sativum	common cis-acting element in promoter and enhancer regions
HcNAC4	CAAT-box	CCAAT	362	5	-	Arabidopsis thaliana	common cis-acting element in promoter and enhancer regions
HcNAC4	CAAT-box	CAAT	457	4	+	Nicotiana glutinosa
HcNAC4	CAAT-box	TGCCAAC	512	7	-	Petunia hybrida	common cis-acting element in promoter and enhancer regions
HcNAC4	CAAT-box	CAAT	654	4	+	Nicotiana glutinosa
HcNAC4	CAAT-box	CAAT	661	4	+	Nicotiana glutinosa
HcNAC4	CAAT-box	CCAAT	663	5	-	Arabidopsis thaliana	common cis-acting element in promoter and enhancer regions
HcNAC4	CAAT-box	CAAAT	707	5	-	Pisum sativum	common cis-acting element in promoter and enhancer regions
HcNAC4	CAAT-box	CAAAT	806	5	+	Pisum sativum	common cis-acting element in promoter and enhancer regions
HcNAC4	CAAT-box	CAAAT	852	5	+	Pisum sativum	common cis-acting element in promoter and enhancer regions
HcNAC4	CAAT-box	CAAAT	857	5	+	Pisum sativum	common cis-acting element in promoter and enhancer regions
HcNAC4	CAAT-box	CCAAT	960	5	-	Arabidopsis thaliana	common cis-acting element in promoter and enhancer regions
HcNAC4	CAAT-box	CAAT	1212	4	-	Nicotiana glutinosa
HcNAC4	CAAT-box	CAACCAACTCC	1215	10	-	Arabidopsis thaliana	common cis-acting element in promoter and enhancer regions
HcNAC4	CAAT-box	CAAAT	1253	5	-	Pisum sativum	common cis-acting element in promoter and enhancer regions
HcNAC4	CAAT-box	CAAT	1339	4	-	Nicotiana glutinosa
HcNAC4	CAAT-box	CAAT	1412	4	+	Nicotiana glutinosa
HcNAC4	CAAT-box	CAAAT	1529	5	+	Pisum sativum	common cis-acting element in promoter and enhancer regions
HcNAC4	CAAT-box	CAAT	1540	4	+	Nicotiana glutinosa
HcNAC4	CAAT-box	CAAT	1643	4	-	Nicotiana glutinosa
HcNAC4	CAAT-box	CAAAT	1656	5	+	Pisum sativum	common cis-acting element in promoter and enhancer regions
HcNAC4	CAAT-box	CAAT	1671	4	-	Nicotiana glutinosa
HcNAC4	CAAT-box	CAAT	1689	4	+	Nicotiana glutinosa
HcNAC4	CAAT-box	CAAAT	1731	5	-	Pisum sativum	common cis-acting element in promoter and enhancer regions
HcNAC4	CAAT-box	CAAT	1748	4	-	Nicotiana glutinosa
HcNAC4	CAAT-box	CAAT	1824	4	-	Nicotiana glutinosa
HcNAC4	CAAT-box	CAAT	1839	4	+	Nicotiana glutinosa
HcNAC4	GATA-motif	GATAGGA	989	7	+	Arabidopsis thaliana	part of a light responsive element
HcNAC4	GATA-motif	AAGGATAAGG	1291	9	+	Solanum tuberosum	part of a light responsive element
HcNAC4	MYB-like sequence	TAACCA	1506	6	-	Arabidopsis thaliana
HcNAC4	DRE core	GCCGAC	1521	6	+	Arabidopsis thaliana
HcNAC4	AAGAA-motif	GAAAGAA	771	7	-	Avena sativa
HcNAC4	ARE	AAACCA	1264	6	-	Zea mays	cis-acting regulatory element essential for the anaerobic induction
HcNAC4	TGA-element	AACGAC	509	6	-	Brassica oleracea	auxin-responsive element
HcNAC4	TGA-element	AACGAC	761	6	+	Brassica oleracea	auxin-responsive element
HcNAC4	as-1	TGACG	673	5	+	Arabidopsis thaliana
HcNAC4	as-1	TGACG	1359	5	+	Arabidopsis thaliana
HcNAC4	as-1	TGACG	1526	5	-	Arabidopsis thaliana
HcNAC4	as-1	TGACG	1612	5	+	Arabidopsis thaliana
HcNAC4	TATA-box	TATA	82	4	+	Arabidopsis thaliana	core promoter element around -30 of transcription start
HcNAC4	TATA-box	TATA	729	4	+	Arabidopsis thaliana	core promoter element around -30 of transcription start
HcNAC4	TATA-box	TATA	802	4	+	Arabidopsis thaliana	core promoter element around -30 of transcription start
HcNAC4	TATA-box	TATA	969	4	+	Arabidopsis thaliana	core promoter element around -30 of transcription start
HcNAC4	TATA-box	taTATAAAtc	1052	9	-	Arabidopsis thaliana	core promoter element around -30 of transcription start
HcNAC4	TATA-box	TATAAAT	1053	7	-	Brassica juncea	core promoter element around -30 of transcription start
HcNAC4	TATA-box	TATAAA	1054	6	-	Helianthus annuus	core promoter element around -30 of transcription start
HcNAC4	TATA-box	TATAA	1055	5	-	Arabidopsis thaliana	core promoter element around -30 of transcription start
HcNAC4	TATA-box	TATA	1056	4	-	Arabidopsis thaliana	core promoter element around -30 of transcription start
HcNAC4	TATA-box	TATAA	1075	5	-	Arabidopsis thaliana	core promoter element around -30 of transcription start
HcNAC4	TATA-box	TATA	1076	4	-	Arabidopsis thaliana	core promoter element around -30 of transcription start
HcNAC4	TATA-box	TATAA	1765	5	-	Arabidopsis thaliana	core promoter element around -30 of transcription start
HcNAC4	TATA-box	TATA	1766	4	-	Arabidopsis thaliana	core promoter element around -30 of transcription start
HcNAC4	TATA-box	ATATAT	1805	6	-	Brassica napus	core promoter element around -30 of transcription start
HcNAC4	TATA-box	TATATA	1806	6	-	Arabidopsis thaliana	core promoter element around -30 of transcription start
HcNAC4	TATA-box	TATA	1808	4	-	Arabidopsis thaliana	core promoter element around -30 of transcription start
HcNAC4	TATA-box	ccTATAAAaa	1912	9	+	Arabidopsis thaliana	core promoter element around -30 of transcription start
HcNAC4	TATA-box	TATA	1914	4	-	Arabidopsis thaliana	core promoter element around -30 of transcription start
HcNAC4	AE-box	AGAAACAA	1560	8	-	Arabidopsis thaliana	part of a module for light response
HcNAC5	STRE	AGGGG	65	5	-	Arabidopsis thaliana
HcNAC5	STRE	AGGGG	95	5	-	Arabidopsis thaliana
HcNAC5	TCCC-motif	TCTCCCT	416	7	-	Spinacia oleracea	part of a light responsive element
HcNAC5	MYC	CAATTG	177	6	+	Arabidopsis thaliana
HcNAC5	MYC	CAATTG	601	6	+	Arabidopsis thaliana
HcNAC5	Myb	TAACTG	1108	6	-	Arabidopsis thaliana
HcNAC5	Myb	TAACTG	1139	6	+	Arabidopsis thaliana
HcNAC5	Myb	TAACTG	1223	6	-	Arabidopsis thaliana
HcNAC5	Myb	TAACTG	1259	6	-	Arabidopsis thaliana
HcNAC5	Myb	TAACTG	1344	6	-	Arabidopsis thaliana
HcNAC5	Myb	TAACTG	1375	6	+	Arabidopsis thaliana
HcNAC5	Myb	TAACTG	1470	6	-	Arabidopsis thaliana
HcNAC5	MRE	AACCTAA	292	7	+	Petroselinum crispum	MYB binding site involved in light responsiveness
HcNAC5	CAT-box	GCCACT	739	6	-	Arabidopsis thaliana	cis-acting regulatory element related to meristem expression
HcNAC5	Unnamed__2	AACCTAACCT	292	9	+	Petroselinum hortense
HcNAC5	Unnamed__4	CTCC	357	4	-	Petroselinum hortense
HcNAC5	Unnamed__4	CTCC	401	4	-	Petroselinum hortense
HcNAC5	Unnamed__4	CTCC	418	4	-	Petroselinum hortense
HcNAC5	Unnamed__4	CTCC	442	4	-	Petroselinum hortense
HcNAC5	Unnamed__4	CTCC	629	4	+	Petroselinum hortense
HcNAC5	Unnamed__4	CTCC	694	4	+	Petroselinum hortense
HcNAC5	Unnamed__4	CTCC	933	4	+	Petroselinum hortense
HcNAC5	Unnamed__4	CTCC	943	4	-	Petroselinum hortense
HcNAC5	Unnamed__4	CTCC	1200	4	-	Petroselinum hortense
HcNAC5	Unnamed__4	CTCC	1758	4	-	Petroselinum hortense
HcNAC5	Unnamed__4	CTCC	1818	4	-	Petroselinum hortense
HcNAC5	Box II	TGGTAATAA	1123	9	-	Solanum tuberosum	part of a light responsive element
HcNAC5	Box II	TGGTAATAA	1485	9	-	Solanum tuberosum	part of a light responsive element
HcNAC5	TGACG-motif	TGACG	324	5	+	Hordeum vulgare	cis-acting regulatory element involved in the MeJA-responsiveness
HcNAC5	TGACG-motif	TGACG	362	5	+	Hordeum vulgare	cis-acting regulatory element involved in the MeJA-responsiveness
HcNAC5	GT1-motif	GGTTAA	618	6	+	Arabidopsis thaliana	light responsive element
HcNAC5	GT1-motif	GGTTAA	867	6	+	Arabidopsis thaliana	light responsive element
HcNAC5	GT1-motif	GGTTAA	869	6	-	Arabidopsis thaliana	light responsive element
HcNAC5	GT1-motif	GGTTAA	896	6	-	Arabidopsis thaliana	light responsive element
HcNAC5	GT1-motif	GGTTAA	1500	6	-	Arabidopsis thaliana	light responsive element
HcNAC5	ABRE	ACGTG	908	5	+	Arabidopsis thaliana	cis-acting element involved in the abscisic acid responsiveness
HcNAC5	ABRE	ACGTG	1114	5	+	Arabidopsis thaliana	cis-acting element involved in the abscisic acid responsiveness
HcNAC5	ABRE	ACGTG	1213	5	-	Arabidopsis thaliana	cis-acting element involved in the abscisic acid responsiveness
HcNAC5	ABRE	ACGTG	1229	5	+	Arabidopsis thaliana	cis-acting element involved in the abscisic acid responsiveness
HcNAC5	ABRE	ACGTG	1265	5	+	Arabidopsis thaliana	cis-acting element involved in the abscisic acid responsiveness
HcNAC5	ABRE	ACGTG	1334	5	-	Arabidopsis thaliana	cis-acting element involved in the abscisic acid responsiveness
HcNAC5	ABRE	ACGTG	1350	5	+	Arabidopsis thaliana	cis-acting element involved in the abscisic acid responsiveness
HcNAC5	ABRE	ACGTG	1386	5	+	Arabidopsis thaliana	cis-acting element involved in the abscisic acid responsiveness
HcNAC5	ABRE	ACGTG	1460	5	-	Arabidopsis thaliana	cis-acting element involved in the abscisic acid responsiveness
HcNAC5	ABRE	ACGTG	1476	5	+	Arabidopsis thaliana	cis-acting element involved in the abscisic acid responsiveness
HcNAC5	ABRE	ACGTG	1979	5	-	Arabidopsis thaliana	cis-acting element involved in the abscisic acid responsiveness
HcNAC5		motif_sequence	418	4	-	organism	short_function
HcNAC5		motif_sequence	436	4	-	organism	short_function
HcNAC5		motif_sequence	442	4	-	organism	short_function
HcNAC5		motif_sequence	809	4	+	organism	short_function
HcNAC5		motif_sequence	943	4	-	organism	short_function
HcNAC5		motif_sequence	1040	4	-	organism	short_function
HcNAC5		motif_sequence	1158	4	-	organism	short_function
HcNAC5		motif_sequence	1200	4	-	organism	short_function
HcNAC5		motif_sequence	1277	4	+	organism	short_function
HcNAC5		motif_sequence	1308	4	-	organism	short_function
HcNAC5		motif_sequence	1398	4	+	organism	short_function
HcNAC5		motif_sequence	1558	4	-	organism	short_function
HcNAC5		motif_sequence	1818	4	-	organism	short_function
HcNAC5		motif_sequence	1852	4	-	organism	short_function
HcNAC5	O2-site	GTTGACGTGA	360	9	+	Zea mays	cis-acting regulatory element involved in zein metabolism regulation
HcNAC5	MYB	TAACCA	302	6	+	Arabidopsis thaliana
HcNAC5	MYB	TAACCA	617	6	-	Arabidopsis thaliana
HcNAC5	MYB	CAACCA	750	6	-	Arabidopsis thaliana
HcNAC5	MYB	TAACCA	870	6	+	Arabidopsis thaliana
HcNAC5	ATCT-motif	AATCTAATCC	109	9	+	Pisum sativum	part of a conserved DNA module involved in light responsiveness
HcNAC5	AT~TATA-box	TATATA	1435	6	-	Arabidopsis thaliana
HcNAC5	AT~TATA-box	TATATA	1740	6	-	Arabidopsis thaliana
HcNAC5	TATC-box	TATCCCA	790	7	+	Oryza sativa	cis-acting element involved in gibberellin-responsiveness
HcNAC5	TATC-box	TATCCCA	1576	7	-	Oryza sativa	cis-acting element involved in gibberellin-responsiveness
HcNAC5	WUN-motif	AAATTACT	683	8	+	Nicotiana glutinosa
HcNAC5	3-AF1 binding site	TAAGAGAGGAA	212	10	+	Solanum tuberosum	light responsive element
HcNAC5	ERE	ATTTTAAA	1925	8	-	Nicotiana glutinos
HcNAC5	TATA	TATAAAAT	522	8	-	Arabidopsis thaliana
HcNAC5	Box 4	ATTAAT	660	6	+	Petroselinum crispum	part of a conserved DNA module involved in light responsiveness
HcNAC5	Box 4	ATTAAT	768	6	+	Petroselinum crispum	part of a conserved DNA module involved in light responsiveness
HcNAC5	Box 4	ATTAAT	1602	6	-	Petroselinum crispum	part of a conserved DNA module involved in light responsiveness
HcNAC5	Box 4	ATTAAT	1776	6	-	Petroselinum crispum	part of a conserved DNA module involved in light responsiveness
HcNAC5	LTR	CCGAAA	126	6	+	Hordeum vulgare	cis-acting element involved in low-temperature responsiveness
HcNAC5	CGTCA-motif	CGTCA	324	5	-	Hordeum vulgare	cis-acting regulatory element involved in the MeJA-responsiveness
HcNAC5	CGTCA-motif	CGTCA	362	5	-	Hordeum vulgare	cis-acting regulatory element involved in the MeJA-responsiveness
HcNAC5	CAAT-box	CAAT	51	4	+	Nicotiana glutinosa
HcNAC5	CAAT-box	CCAAT	107	5	+	Arabidopsis thaliana	common cis-acting element in promoter and enhancer regions
HcNAC5	CAAT-box	CAAT	108	4	+	Nicotiana glutinosa
HcNAC5	CAAT-box	CCAAT	136	5	+	Arabidopsis thaliana	common cis-acting element in promoter and enhancer regions
HcNAC5	CAAT-box	CAAT	137	4	+	Nicotiana glutinosa
HcNAC5	CAAT-box	CAAT	158	4	+	Nicotiana glutinosa
HcNAC5	CAAT-box	CAAAT	166	5	+	Pisum sativum	common cis-acting element in promoter and enhancer regions
HcNAC5	CAAT-box	CCAAT	176	5	+	Arabidopsis thaliana	common cis-acting element in promoter and enhancer regions
HcNAC5	CAAT-box	CAAT	177	4	+	Nicotiana glutinosa
HcNAC5	CAAT-box	CAAT	179	4	-	Nicotiana glutinosa
HcNAC5	CAAT-box	CAAAT	199	5	-	Pisum sativum	common cis-acting element in promoter and enhancer regions
HcNAC5	CAAT-box	CAAT	237	4	+	Nicotiana glutinosa
HcNAC5	CAAT-box	CAAT	287	4	-	Nicotiana glutinosa
HcNAC5	CAAT-box	CAAT	315	4	+	Nicotiana glutinosa
HcNAC5	CAAT-box	CAAAT	347	5	-	Pisum sativum	common cis-acting element in promoter and enhancer regions
HcNAC5	CAAT-box	CCAAT	504	5	+	Arabidopsis thaliana	common cis-acting element in promoter and enhancer regions
HcNAC5	CAAT-box	CAAT	505	4	+	Nicotiana glutinosa
HcNAC5	CAAT-box	CCAAT	513	5	+	Arabidopsis thaliana	common cis-acting element in promoter and enhancer regions
HcNAC5	CAAT-box	CAAT	514	4	+	Nicotiana glutinosa
HcNAC5	CAAT-box	CAAAT	567	5	-	Pisum sativum	common cis-acting element in promoter and enhancer regions
HcNAC5	CAAT-box	CAAAT	574	5	-	Pisum sativum	common cis-acting element in promoter and enhancer regions
HcNAC5	CAAT-box	CAAT	601	4	+	Nicotiana glutinosa
HcNAC5	CAAT-box	CAAT	603	4	-	Nicotiana glutinosa
HcNAC5	CAAT-box	CCAAT	645	5	-	Arabidopsis thaliana	common cis-acting element in promoter and enhancer regions
HcNAC5	CAAT-box	CAAT	664	4	-	Nicotiana glutinosa
HcNAC5	CAAT-box	CAAAT	682	5	+	Pisum sativum	common cis-acting element in promoter and enhancer regions
HcNAC5	CAAT-box	CAAT	707	4	-	Nicotiana glutinosa
HcNAC5	CAAT-box	CAAAT	747	5	-	Pisum sativum	common cis-acting element in promoter and enhancer regions
HcNAC5	CAAT-box	CAAAT	827	5	-	Pisum sativum	common cis-acting element in promoter and enhancer regions
HcNAC5	CAAT-box	CAAT	939	4	+	Nicotiana glutinosa
HcNAC5	CAAT-box	TGCAAATCT	945	9	-	Brassica juncea	common cis-acting element in promoter and enhancer regions
HcNAC5	CAAT-box	CAAAT	947	5	-	Pisum sativum	common cis-acting element in promoter and enhancer regions
HcNAC5	CAAT-box	CCAAT	1197	5	-	Arabidopsis thaliana	common cis-acting element in promoter and enhancer regions
HcNAC5	CAAT-box	CCAAT	1639	5	-	Arabidopsis thaliana	common cis-acting element in promoter and enhancer regions
HcNAC5	CAAT-box	CAAT	1662	4	-	Nicotiana glutinosa
HcNAC5	CAAT-box	CAAT	1714	4	+	Nicotiana glutinosa
HcNAC5	CAAT-box	CAAAT	1808	5	-	Pisum sativum	common cis-acting element in promoter and enhancer regions
HcNAC5	CAAT-box	CAAAT	1824	5	+	Pisum sativum	common cis-acting element in promoter and enhancer regions
HcNAC5	CAAT-box	CCAAT	1934	5	-	Arabidopsis thaliana	common cis-acting element in promoter and enhancer regions
HcNAC5	CAAT-box	CAAT	1963	4	-	Nicotiana glutinosa
HcNAC5	CAAT-box	CAAT	2000	4	-	Nicotiana glutinosa
HcNAC5	G-Box	CACGTT	907	6	-	Pisum sativum	cis-acting regulatory element involved in light responsiveness
HcNAC5	G-Box	CACGTT	1113	6	-	Pisum sativum	cis-acting regulatory element involved in light responsiveness
HcNAC5	G-Box	CACGTT	1213	6	+	Pisum sativum	cis-acting regulatory element involved in light responsiveness
HcNAC5	G-Box	CACGTT	1228	6	-	Pisum sativum	cis-acting regulatory element involved in light responsiveness
HcNAC5	G-Box	CACGTT	1264	6	-	Pisum sativum	cis-acting regulatory element involved in light responsiveness
HcNAC5	G-Box	CACGTT	1334	6	+	Pisum sativum	cis-acting regulatory element involved in light responsiveness
HcNAC5	G-Box	CACGTT	1349	6	-	Pisum sativum	cis-acting regulatory element involved in light responsiveness
HcNAC5	G-Box	CACGTT	1385	6	-	Pisum sativum	cis-acting regulatory element involved in light responsiveness
HcNAC5	G-Box	CACGTT	1460	6	+	Pisum sativum	cis-acting regulatory element involved in light responsiveness
HcNAC5	G-Box	CACGTT	1475	6	-	Pisum sativum	cis-acting regulatory element involved in light responsiveness
HcNAC5	G-Box	CACGTT	1979	6	+	Pisum sativum	cis-acting regulatory element involved in light responsiveness
HcNAC5	ARE	AAACCA	114	6	+	Zea mays	cis-acting regulatory element essential for the anaerobic induction
HcNAC5	ARE	AAACCA	148	6	+	Zea mays	cis-acting regulatory element essential for the anaerobic induction
HcNAC5	ARE	AAACCA	671	6	-	Zea mays	cis-acting regulatory element essential for the anaerobic induction
HcNAC5	MYB-like sequence	TAACCA	302	6	+	Arabidopsis thaliana
HcNAC5	MYB-like sequence	TAACCA	617	6	-	Arabidopsis thaliana
HcNAC5	MYB-like sequence	TAACCA	870	6	+	Arabidopsis thaliana
HcNAC5	GTGGC-motif	GATTCTGTGGC	479	10	+	Spinacia oleracea	part of a light responsive element
HcNAC5	TGA-element	AACGAC	382	6	+	Brassica oleracea	auxin-responsive element
HcNAC5	TGA-element	AACGAC	856	6	-	Brassica oleracea	auxin-responsive element
HcNAC5	TGA-element	AACGAC	1511	6	+	Brassica oleracea	auxin-responsive element
HcNAC5	TATA-box	TATA	44	4	+	Arabidopsis thaliana	core promoter element around -30 of transcription start
HcNAC5	TATA-box	ccTATAAAaa	266	9	-	Arabidopsis thaliana	core promoter element around -30 of transcription start
HcNAC5	TATA-box	TATAAAA	523	7	-	Pisum sativum	core promoter element around -30 of transcription start
HcNAC5	TATA-box	TATAAA	524	6	-	Helianthus annuus	core promoter element around -30 of transcription start
HcNAC5	TATA-box	TATAA	525	5	-	Arabidopsis thaliana	core promoter element around -30 of transcription start
HcNAC5	TATA-box	TATA	526	4	+	Arabidopsis thaliana	core promoter element around -30 of transcription start
HcNAC5	TATA-box	TACAAAA	540	7	-	Oryza sativa	core promoter element around -30 of transcription start
HcNAC5	TATA-box	TATA	583	4	+	Arabidopsis thaliana	core promoter element around -30 of transcription start
HcNAC5	TATA-box	ATTATA	655	6	+	Brassica napus	core promoter element around -30 of transcription start
HcNAC5	TATA-box	TATAA	656	5	-	Arabidopsis thaliana	core promoter element around -30 of transcription start
HcNAC5	TATA-box	TATA	657	4	+	Arabidopsis thaliana	core promoter element around -30 of transcription start
HcNAC5	TATA-box	TATA	765	4	+	Arabidopsis thaliana	core promoter element around -30 of transcription start
HcNAC5	TATA-box	TACAAAA	799	7	-	Oryza sativa	core promoter element around -30 of transcription start
HcNAC5	TATA-box	ATATAA	835	6	+	Brassica oleracea	core promoter element around -30 of transcription start
HcNAC5	TATA-box	TATA	836	4	+	Arabidopsis thaliana	core promoter element around -30 of transcription start
HcNAC5	TATA-box	TATA	969	4	+	Arabidopsis thaliana	core promoter element around -30 of transcription start
HcNAC5	TATA-box	TATTTAAA	998	8	+	Arabidopsis thaliana	core promoter element around -30 of transcription start
HcNAC5	TATA-box	TATAAA	1030	6	-	Helianthus annuus	core promoter element around -30 of transcription start
HcNAC5	TATA-box	TATAA	1031	5	-	Arabidopsis thaliana	core promoter element around -30 of transcription start
HcNAC5	TATA-box	TATA	1032	4	-	Arabidopsis thaliana	core promoter element around -30 of transcription start
HcNAC5	TATA-box	TATA	1092	4	-	Arabidopsis thaliana	core promoter element around -30 of transcription start
HcNAC5	TATA-box	TACAAAA	1304	7	-	Oryza sativa	core promoter element around -30 of transcription start
HcNAC5	TATA-box	TACATAAA	1309	8	+	Oryza sativa	core promoter element around -30 of transcription start
HcNAC5	TATA-box	TATA	1328	4	-	Arabidopsis thaliana	core promoter element around -30 of transcription start
HcNAC5	TATA-box	TACAAAA	1430	7	-	Oryza sativa	core promoter element around -30 of transcription start
HcNAC5	TATA-box	TATACA	1433	6	-	Helianthus annuus	core promoter element around -30 of transcription start
HcNAC5	TATA-box	TATATA	1435	6	-	Arabidopsis thaliana	core promoter element around -30 of transcription start
HcNAC5	TATA-box	ATATAA	1436	6	+	Brassica oleracea	core promoter element around -30 of transcription start
HcNAC5	TATA-box	TATA	1437	4	-	Arabidopsis thaliana	core promoter element around -30 of transcription start
HcNAC5	TATA-box	TATA	1454	4	-	Arabidopsis thaliana	core promoter element around -30 of transcription start
HcNAC5	TATA-box	TACAAAA	1567	7	+	Oryza sativa	core promoter element around -30 of transcription start
HcNAC5	TATA-box	TATA	1599	4	-	Arabidopsis thaliana	core promoter element around -30 of transcription start
HcNAC5	TATA-box	TATA	1621	4	-	Arabidopsis thaliana	core promoter element around -30 of transcription start
HcNAC5	TATA-box	TATACA	1738	6	-	Helianthus annuus	core promoter element around -30 of transcription start
HcNAC5	TATA-box	TATATA	1740	6	-	Arabidopsis thaliana	core promoter element around -30 of transcription start
HcNAC5	TATA-box	TATA	1742	4	-	Arabidopsis thaliana	core promoter element around -30 of transcription start
HcNAC5	TATA-box	TAAAGATT	1779	8	-	Arabidopsis thaliana	core promoter element around -30 of transcription start
HcNAC5	TATA-box	TATA	1791	4	-	Arabidopsis thaliana	core promoter element around -30 of transcription start
HcNAC5	TATA-box	TATA	1797	4	-	Arabidopsis thaliana	core promoter element around -30 of transcription start
HcNAC5	TATA-box	TATAA	1804	5	-	Arabidopsis thaliana	core promoter element around -30 of transcription start
HcNAC5	TATA-box	TATA	1805	4	-	Arabidopsis thaliana	core promoter element around -30 of transcription start
HcNAC5	TATA-box	ATATAT	1827	6	-	Brassica napus	core promoter element around -30 of transcription start
HcNAC5	TATA-box	TATA	1828	4	-	Arabidopsis thaliana	core promoter element around -30 of transcription start
HcNAC5	TATA-box	TATA	1939	4	-	Arabidopsis thaliana	core promoter element around -30 of transcription start
HcNAC5	as-1	TGACG	324	5	+	Arabidopsis thaliana
HcNAC5	as-1	TGACG	362	5	+	Arabidopsis thaliana
HcNAC6	Box 4	ATTAAT	597	6	+	Petroselinum crispum	part of a conserved DNA module involved in light responsiveness
HcNAC6	Box 4	ATTAAT	1477	6	-	Petroselinum crispum	part of a conserved DNA module involved in light responsiveness
HcNAC6	Box 4	ATTAAT	1990	6	-	Petroselinum crispum	part of a conserved DNA module involved in light responsiveness
HcNAC6	P-box	CCTTTTG	424	7	-	Oryza sativa	gibberellin-responsive element
HcNAC6	ERE	ATTTTAAA	395	8	-	Nicotiana glutinos
HcNAC6	GATA-motif	GATAGGG	370	7	-	Pisum sativum	part of a light responsive element
HcNAC6	CAAT-box	CAAAT	25	5	+	Pisum sativum	common cis-acting element in promoter and enhancer regions
HcNAC6	CAAT-box	CCAAT	54	5	+	Arabidopsis thaliana	common cis-acting element in promoter and enhancer regions
HcNAC6	CAAT-box	CAAT	55	4	+	Nicotiana glutinosa
HcNAC6	CAAT-box	CCAAT	64	5	+	Arabidopsis thaliana	common cis-acting element in promoter and enhancer regions
HcNAC6	CAAT-box	CAAT	65	4	+	Nicotiana glutinosa
HcNAC6	CAAT-box	CAAT	106	4	+	Nicotiana glutinosa
HcNAC6	CAAT-box	CAAT	303	4	+	Nicotiana glutinosa
HcNAC6	CAAT-box	CAAAT	334	5	+	Pisum sativum	common cis-acting element in promoter and enhancer regions
HcNAC6	CAAT-box	CAAT	406	4	-	Nicotiana glutinosa
HcNAC6	CAAT-box	CAAAT	451	5	+	Pisum sativum	common cis-acting element in promoter and enhancer regions
HcNAC6	CAAT-box	CAAAT	642	5	+	Pisum sativum	common cis-acting element in promoter and enhancer regions
HcNAC6	CAAT-box	CCAAT	679	5	-	Arabidopsis thaliana	common cis-acting element in promoter and enhancer regions
HcNAC6	CAAT-box	CCAAT	701	5	-	Arabidopsis thaliana	common cis-acting element in promoter and enhancer regions
HcNAC6	CAAT-box	CCAAT	771	5	-	Arabidopsis thaliana	common cis-acting element in promoter and enhancer regions
HcNAC6	CAAT-box	CCAAT	839	5	-	Arabidopsis thaliana	common cis-acting element in promoter and enhancer regions
HcNAC6	CAAT-box	CCAAT	860	5	-	Arabidopsis thaliana	common cis-acting element in promoter and enhancer regions
HcNAC6	CAAT-box	CCAAT	936	5	+	Arabidopsis thaliana	common cis-acting element in promoter and enhancer regions
HcNAC6	CAAT-box	CAAT	937	4	+	Nicotiana glutinosa
HcNAC6	CAAT-box	CAAT	958	4	+	Nicotiana glutinosa
HcNAC6	CAAT-box	CAAT	1096	4	+	Nicotiana glutinosa
HcNAC6	CAAT-box	CAAAT	1110	5	-	Pisum sativum	common cis-acting element in promoter and enhancer regions
HcNAC6	CAAT-box	CCAAT	1175	5	-	Arabidopsis thaliana	common cis-acting element in promoter and enhancer regions
HcNAC6	CAAT-box	CAAT	1219	4	+	Nicotiana glutinosa
HcNAC6	CAAT-box	CAAT	1224	4	+	Nicotiana glutinosa
HcNAC6	CAAT-box	CAAT	1230	4	-	Nicotiana glutinosa
HcNAC6	CAAT-box	CAAT	1249	4	-	Nicotiana glutinosa
HcNAC6	CAAT-box	CCAAT	1334	5	+	Arabidopsis thaliana	common cis-acting element in promoter and enhancer regions
HcNAC6	CAAT-box	CAAT	1335	4	+	Nicotiana glutinosa
HcNAC6	CAAT-box	CAAT	1576	4	-	Nicotiana glutinosa
HcNAC6	CAAT-box	CAAAT	1587	5	+	Pisum sativum	common cis-acting element in promoter and enhancer regions
HcNAC6	CAAT-box	CAAT	1630	4	+	Nicotiana glutinosa
HcNAC6	CAAT-box	CCAAT	1670	5	+	Arabidopsis thaliana	common cis-acting element in promoter and enhancer regions
HcNAC6	CAAT-box	CAAT	1671	4	+	Nicotiana glutinosa
HcNAC6	CAAT-box	CCAAT	1713	5	+	Arabidopsis thaliana	common cis-acting element in promoter and enhancer regions
HcNAC6	CAAT-box	CAAT	1714	4	+	Nicotiana glutinosa
HcNAC6	CAAT-box	CCAAT	1752	5	+	Arabidopsis thaliana	common cis-acting element in promoter and enhancer regions
HcNAC6	CAAT-box	CAAT	1753	4	+	Nicotiana glutinosa
HcNAC6	CAAT-box	CCAAT	1798	5	-	Arabidopsis thaliana	common cis-acting element in promoter and enhancer regions
HcNAC6	CAAT-box	CAAT	1883	4	+	Nicotiana glutinosa
HcNAC6	CAAT-box	CCAAT	1916	5	+	Arabidopsis thaliana	common cis-acting element in promoter and enhancer regions
HcNAC6	CAAT-box	CAAT	1917	4	+	Nicotiana glutinosa
HcNAC6	CAAT-box	CAAAT	1930	5	-	Pisum sativum	common cis-acting element in promoter and enhancer regions
HcNAC6	CAAT-box	CAAT	1943	4	-	Nicotiana glutinosa
HcNAC6	CAAT-box	CAAAT	1950	5	-	Pisum sativum	common cis-acting element in promoter and enhancer regions
HcNAC6	CGTCA-motif	CGTCA	300	5	+	Hordeum vulgare	cis-acting regulatory element involved in the MeJA-responsiveness
HcNAC6	ARE	AAACCA	347	6	-	Zea mays	cis-acting regulatory element essential for the anaerobic induction
HcNAC6	ARE	AAACCA	1177	6	-	Zea mays	cis-acting regulatory element essential for the anaerobic induction
HcNAC6	ARE	AAACCA	1405	6	+	Zea mays	cis-acting regulatory element essential for the anaerobic induction
HcNAC6	AAGAA-motif	GAAAGAA	876	7	-	Avena sativa
HcNAC6	MYB recognition site	CCGTTG	975	6	+	Arabidopsis thaliana
HcNAC6	TATA-box	TATA	264	4	+	Arabidopsis thaliana	core promoter element around -30 of transcription start
HcNAC6	TATA-box	TATAAAA	377	7	-	Pisum sativum	core promoter element around -30 of transcription start
HcNAC6	TATA-box	TATAAA	378	6	-	Helianthus annuus	core promoter element around -30 of transcription start
HcNAC6	TATA-box	TATAA	379	5	-	Arabidopsis thaliana	core promoter element around -30 of transcription start
HcNAC6	TATA-box	TATA	380	4	+	Arabidopsis thaliana	core promoter element around -30 of transcription start
HcNAC6	TATA-box	ccTATAAAaa	483	9	+	Arabidopsis thaliana	core promoter element around -30 of transcription start
HcNAC6	TATA-box	TATA	788	4	+	Arabidopsis thaliana	core promoter element around -30 of transcription start
HcNAC6	TATA-box	TACAAAA	898	7	+	Oryza sativa	core promoter element around -30 of transcription start
HcNAC6	TATA-box	TATA	1646	4	-	Arabidopsis thaliana	core promoter element around -30 of transcription start
HcNAC6	TATA-box	TATA	1680	4	-	Arabidopsis thaliana	core promoter element around -30 of transcription start
HcNAC6	TATA-box	ATATAT	1827	6	-	Brassica napus	core promoter element around -30 of transcription start
HcNAC6	TATA-box	TATATA	1828	6	-	Arabidopsis thaliana	core promoter element around -30 of transcription start
HcNAC6	TATA-box	ATATAA	1829	6	+	Brassica oleracea	core promoter element around -30 of transcription start
HcNAC6	TATA-box	TATA	1830	4	-	Arabidopsis thaliana	core promoter element around -30 of transcription start
HcNAC6	TATA-box	ATATAA	1893	6	+	Brassica oleracea	core promoter element around -30 of transcription start
HcNAC6	TATA-box	TATA	1894	4	-	Arabidopsis thaliana	core promoter element around -30 of transcription start
HcNAC6	TGA-element	AACGAC	1146	6	-	Brassica oleracea	auxin-responsive element
HcNAC6	as-1	TGACG	300	5	-	Arabidopsis thaliana
HcNAC6	MYC	CATTTG	451	6	-	Arabidopsis thaliana
HcNAC6	MYC	CATGTG	572	6	+	Arabidopsis thaliana
HcNAC6	MYC	CATGTG	1072	6	-	Arabidopsis thaliana
HcNAC6	MYC	CATTTG	1949	6	+	Arabidopsis thaliana
HcNAC6	CCAAT-box	CAACGG	975	6	-	Hordeum vulgare	MYBHv1 binding site
HcNAC6	Myb	TAACTG	660	6	+	Arabidopsis thaliana
HcNAC6	Myb	TAACTG	723	6	-	Arabidopsis thaliana
HcNAC6	Myb	TAACTG	814	6	-	Arabidopsis thaliana
HcNAC6	Myb	TAACTG	882	6	-	Arabidopsis thaliana
HcNAC6	Myb	TAACTG	913	6	+	Arabidopsis thaliana
HcNAC6	Myb	TAACTG	1009	6	+	Arabidopsis thaliana
HcNAC6	Myb	TAACTG	1127	6	+	Arabidopsis thaliana
HcNAC6	ACE	CTAACGTATT	1158	9	-	Petroselinum crispum	cis-acting element involved in light responsiveness
HcNAC6	STRE	AGGGG	369	5	-	Arabidopsis thaliana
HcNAC6	STRE	AGGGG	481	5	-	Arabidopsis thaliana
HcNAC6	WRE3	CCACCT	1701	6	-	Pisum sativum
HcNAC6	WRE3	CCACCT	1737	6	-	Pisum sativum
HcNAC6	WRE3	CCACCT	1766	6	+	Pisum sativum
HcNAC6	Unnamed__4	CTCC	113	4	-	Petroselinum hortense
HcNAC6	Unnamed__4	CTCC	297	4	+	Petroselinum hortense
HcNAC6	Unnamed__4	CTCC	316	4	+	Petroselinum hortense
HcNAC6	Unnamed__4	CTCC	628	4	+	Petroselinum hortense
HcNAC6	Unnamed__4	CTCC	639	4	+	Petroselinum hortense
HcNAC6	Unnamed__4	CTCC	973	4	+	Petroselinum hortense
HcNAC6	Unnamed__4	CTCC	1054	4	+	Petroselinum hortense
HcNAC6	Unnamed__4	CTCC	1750	4	+	Petroselinum hortense
HcNAC6	I-box	TAGATAACC	1441	9	+	Pisum sativum	part of a light responsive element
HcNAC6	TGACG-motif	TGACG	300	5	-	Hordeum vulgare	cis-acting regulatory element involved in the MeJA-responsiveness
HcNAC6	MRE	AACCTAA	1833	7	+	Petroselinum crispum	MYB binding site involved in light responsiveness
HcNAC6	CAT-box	GCCACT	1804	6	-	Arabidopsis thaliana	cis-acting regulatory element related to meristem expression
HcNAC6	ATCT-motif	AATCTAATCC	705	9	-	Pisum sativum	part of a conserved DNA module involved in light responsiveness
HcNAC6		motif_sequence	49	4	+	organism	short_function
HcNAC6		motif_sequence	134	4	+	organism	short_function
HcNAC6		motif_sequence	314	4	+	organism	short_function
HcNAC6		motif_sequence	438	4	-	organism	short_function
HcNAC6		motif_sequence	521	4	+	organism	short_function
HcNAC6		motif_sequence	971	4	+	organism	short_function
HcNAC6		motif_sequence	1344	4	+	organism	short_function
HcNAC6		motif_sequence	1372	4	+	organism	short_function
HcNAC6		motif_sequence	1374	4	-	organism	short_function
HcNAC6		motif_sequence	1432	4	-	organism	short_function
HcNAC6		motif_sequence	1497	4	-	organism	short_function
HcNAC6		motif_sequence	1568	4	+	organism	short_function
HcNAC6		motif_sequence	1601	4	-	organism	short_function
HcNAC6		motif_sequence	1706	4	-	organism	short_function
HcNAC6		motif_sequence	1748	4	+	organism	short_function
HcNAC6		motif_sequence	1780	4	-	organism	short_function
HcNAC6		motif_sequence	1842	4	+	organism	short_function
HcNAC6		motif_sequence	1946	4	-	organism	short_function
HcNAC6		motif_sequence	1954	4	-	organism	short_function
HcNAC6	MYB	CAACCA	144	6	-	Arabidopsis thaliana
HcNAC6	AT~TATA-box	TATATA	1828	6	-	Arabidopsis thaliana
HcNAC6	GT1-motif	GGTTAAT	28	7	-	Avena sativa	light responsive element
HcNAC6	GT1-motif	GGTTAA	29	6	-	Arabidopsis thaliana	light responsive element
HcNAC6	AC-I	(T/C)C(T/C)(C/T)ACC(T/C)ACC	1996	8.5	-	Phaseolus vulgaris
HcNAC6	circadian	CAAAGATATC	1362	9	+	Lycopersicon esculentum	cis-acting regulatory element involved in circadian control
HcNAC6	TCA-element	CCATCTTTTT	340	9	-	Nicotiana tabacum	cis-acting element involved in salicylic acid responsiveness
HcNAC7	ERE	ATTTTAAA	1136	8	-	Nicotiana glutinos
HcNAC7	ERE	ATTTTAAA	1446	8	-	Nicotiana glutinos
HcNAC7	ERE	ATTTTAAA	1514	8	+	Nicotiana glutinos
HcNAC7	TATA	TATAAAAT	968	8	-	Arabidopsis thaliana
HcNAC7	TC-rich repeats	ATTCTCTAAC	814	9	+	Nicotiana tabacum	cis-acting element involved in defense and stress responsiveness
HcNAC7	Box 4	ATTAAT	351	6	+	Petroselinum crispum	part of a conserved DNA module involved in light responsiveness
HcNAC7	Box 4	ATTAAT	359	6	+	Petroselinum crispum	part of a conserved DNA module involved in light responsiveness
HcNAC7	Box 4	ATTAAT	445	6	+	Petroselinum crispum	part of a conserved DNA module involved in light responsiveness
HcNAC7	Box 4	ATTAAT	1075	6	-	Petroselinum crispum	part of a conserved DNA module involved in light responsiveness
HcNAC7	CCGTCC-box	CCGTCC	639	6	-	Petroselinum hortense
HcNAC7	CGTCA-motif	CGTCA	455	5	-	Hordeum vulgare	cis-acting regulatory element involved in the MeJA-responsiveness
HcNAC7	CGTCA-motif	CGTCA	1295	5	-	Hordeum vulgare	cis-acting regulatory element involved in the MeJA-responsiveness
HcNAC7	CGTCA-motif	CGTCA	1348	5	+	Hordeum vulgare	cis-acting regulatory element involved in the MeJA-responsiveness
HcNAC7	Myb-binding site	CAACAG	36	6	+	Nicotiana tabacum
HcNAC7	G-box	TACGTG	1008	6	-	Arabidopsis thaliana	cis-acting regulatory element involved in light responsiveness
HcNAC7	G-box	CACGAC	1265	6	+	Zea mays	cis-acting regulatory element involved in light responsiveness
HcNAC7	G-box	TACGTG	1342	6	+	Arabidopsis thaliana	cis-acting regulatory element involved in light responsiveness
HcNAC7	CAAT-box	CAAT	369	4	-	Nicotiana glutinosa
HcNAC7	CAAT-box	CAAT	405	4	-	Nicotiana glutinosa
HcNAC7	CAAT-box	CAAAT	425	5	-	Pisum sativum	common cis-acting element in promoter and enhancer regions
HcNAC7	CAAT-box	CAAT	493	4	-	Nicotiana glutinosa
HcNAC7	CAAT-box	CAAAT	532	5	+	Pisum sativum	common cis-acting element in promoter and enhancer regions
HcNAC7	CAAT-box	CAAT	537	4	-	Nicotiana glutinosa
HcNAC7	CAAT-box	CCAAT	554	5	-	Arabidopsis thaliana	common cis-acting element in promoter and enhancer regions
HcNAC7	CAAT-box	CCAAT	670	5	+	Arabidopsis thaliana	common cis-acting element in promoter and enhancer regions
HcNAC7	CAAT-box	CAAT	671	4	+	Nicotiana glutinosa
HcNAC7	CAAT-box	CAAAT	691	5	+	Pisum sativum	common cis-acting element in promoter and enhancer regions
HcNAC7	CAAT-box	CAAT	781	4	+	Nicotiana glutinosa
HcNAC7	CAAT-box	CCAAT	787	5	+	Arabidopsis thaliana	common cis-acting element in promoter and enhancer regions
HcNAC7	CAAT-box	CAAT	788	4	+	Nicotiana glutinosa
HcNAC7	CAAT-box	CAAAT	790	5	-	Pisum sativum	common cis-acting element in promoter and enhancer regions
HcNAC7	CAAT-box	CAAT	892	4	+	Nicotiana glutinosa
HcNAC7	CAAT-box	CAAT	920	4	+	Nicotiana glutinosa
HcNAC7	CAAT-box	CAAAT	950	5	-	Pisum sativum	common cis-acting element in promoter and enhancer regions
HcNAC7	CAAT-box	CAAT	994	4	+	Nicotiana glutinosa
HcNAC7	CAAT-box	CAAAT	1062	5	+	Pisum sativum	common cis-acting element in promoter and enhancer regions
HcNAC7	CAAT-box	CAAAT	1091	5	+	Pisum sativum	common cis-acting element in promoter and enhancer regions
HcNAC7	CAAT-box	CAAAT	1114	5	+	Pisum sativum	common cis-acting element in promoter and enhancer regions
HcNAC7	CAAT-box	CAAT	1124	4	+	Nicotiana glutinosa
HcNAC7	CAAT-box	CCAAT	1244	5	-	Arabidopsis thaliana	common cis-acting element in promoter and enhancer regions
HcNAC7	CAAT-box	CAAT	1260	4	+	Nicotiana glutinosa
HcNAC7	CAAT-box	CAAT	1379	4	+	Nicotiana glutinosa
HcNAC7	CAAT-box	CAAT	1452	4	-	Nicotiana glutinosa
HcNAC7	CAAT-box	CAAAT	1540	5	-	Pisum sativum	common cis-acting element in promoter and enhancer regions
HcNAC7	CAAT-box	CAAT	1689	4	-	Nicotiana glutinosa
HcNAC7	Myc	TCTCTTA	610	7	-	Arabidopsis thaliana
HcNAC7	Myc	TCTCTTA	1877	7	+	Arabidopsis thaliana
HcNAC7	MYB-like sequence	TAACCA	1948	6	-	Arabidopsis thaliana
HcNAC7	AAGAA-motif	gGTAAAGAAA	1893	9	-	Avena sativa
HcNAC7	TATA-box	TATAAAA	53	7	-	Pisum sativum	core promoter element around -30 of transcription start
HcNAC7	TATA-box	TATAAA	54	6	-	Helianthus annuus	core promoter element around -30 of transcription start
HcNAC7	TATA-box	TATAA	55	5	-	Arabidopsis thaliana	core promoter element around -30 of transcription start
HcNAC7	TATA-box	TATA	56	4	+	Arabidopsis thaliana	core promoter element around -30 of transcription start
HcNAC7	TATA-box	taTATAAAtc	350	9	-	Arabidopsis thaliana	core promoter element around -30 of transcription start
HcNAC7	TATA-box	ATATAT	355	6	+	Brassica napus	core promoter element around -30 of transcription start
HcNAC7	TATA-box	TATA	356	4	+	Arabidopsis thaliana	core promoter element around -30 of transcription start
HcNAC7	TATA-box	ATATAT	504	6	+	Brassica napus	core promoter element around -30 of transcription start
HcNAC7	TATA-box	TATA	505	4	+	Arabidopsis thaliana	core promoter element around -30 of transcription start
HcNAC7	TATA-box	TATACA	588	6	-	Helianthus annuus	core promoter element around -30 of transcription start
HcNAC7	TATA-box	TATA	590	4	+	Arabidopsis thaliana	core promoter element around -30 of transcription start
HcNAC7	TATA-box	TATAAA	877	6	-	Helianthus annuus	core promoter element around -30 of transcription start
HcNAC7	TATA-box	TATATAA	878	7	-	Arabidopsis thaliana	core promoter element around -30 of transcription start
HcNAC7	TATA-box	TATATA	879	6	+	Arabidopsis thaliana	core promoter element around -30 of transcription start
HcNAC7	TATA-box	ATATAA	880	6	+	Brassica oleracea	core promoter element around -30 of transcription start
HcNAC7	TATA-box	TATA	881	4	+	Arabidopsis thaliana	core promoter element around -30 of transcription start
HcNAC7	TATA-box	ATTATA	885	6	+	Brassica napus	core promoter element around -30 of transcription start
HcNAC7	TATA-box	TATAA	886	5	-	Arabidopsis thaliana	core promoter element around -30 of transcription start
HcNAC7	TATA-box	TATA	887	4	+	Arabidopsis thaliana	core promoter element around -30 of transcription start
HcNAC7	TATA-box	TATAAAA	969	7	-	Pisum sativum	core promoter element around -30 of transcription start
HcNAC7	TATA-box	TATAAA	970	6	-	Helianthus annuus	core promoter element around -30 of transcription start
HcNAC7	TATA-box	TATAA	971	5	-	Arabidopsis thaliana	core promoter element around -30 of transcription start
HcNAC7	TATA-box	TATA	972	4	+	Arabidopsis thaliana	core promoter element around -30 of transcription start
HcNAC7	TATA-box	ATATAA	1070	6	+	Brassica oleracea	core promoter element around -30 of transcription start
HcNAC7	TATA-box	TATA	1071	4	-	Arabidopsis thaliana	core promoter element around -30 of transcription start
HcNAC7	TATA-box	TATA	1086	4	-	Arabidopsis thaliana	core promoter element around -30 of transcription start
HcNAC7	TATA-box	TATTTAAA	1134	8	+	Arabidopsis thaliana	core promoter element around -30 of transcription start
HcNAC7	TATA-box	TATAAAA	1238	7	-	Pisum sativum	core promoter element around -30 of transcription start
HcNAC7	TATA-box	TATAAA	1239	6	-	Helianthus annuus	core promoter element around -30 of transcription start
HcNAC7	TATA-box	TATAA	1240	5	-	Arabidopsis thaliana	core promoter element around -30 of transcription start
HcNAC7	TATA-box	TATA	1241	4	-	Arabidopsis thaliana	core promoter element around -30 of transcription start
HcNAC7	TATA-box	taTATAAAtc	1365	9	-	Arabidopsis thaliana	core promoter element around -30 of transcription start
HcNAC7	TATA-box	TATAAAT	1366	7	-	Brassica juncea	core promoter element around -30 of transcription start
HcNAC7	TATA-box	TATAAA	1367	6	-	Helianthus annuus	core promoter element around -30 of transcription start
HcNAC7	TATA-box	TATAA	1368	5	-	Arabidopsis thaliana	core promoter element around -30 of transcription start
HcNAC7	TATA-box	TATA	1369	4	-	Arabidopsis thaliana	core promoter element around -30 of transcription start
HcNAC7	TATA-box	TATTTAAA	1382	8	+	Arabidopsis thaliana	core promoter element around -30 of transcription start
HcNAC7	TATA-box	TATTTAAA	1545	8	+	Arabidopsis thaliana	core promoter element around -30 of transcription start
HcNAC7	TATA-box	TATAAAA	1635	7	-	Pisum sativum	core promoter element around -30 of transcription start
HcNAC7	TATA-box	TATAAA	1636	6	-	Helianthus annuus	core promoter element around -30 of transcription start
HcNAC7	TATA-box	TATAA	1637	5	-	Arabidopsis thaliana	core promoter element around -30 of transcription start
HcNAC7	TATA-box	TATA	1638	4	-	Arabidopsis thaliana	core promoter element around -30 of transcription start
HcNAC7	TATA-box	ATTATA	1726	6	+	Brassica napus	core promoter element around -30 of transcription start
HcNAC7	TATA-box	TATAA	1727	5	-	Arabidopsis thaliana	core promoter element around -30 of transcription start
HcNAC7	TATA-box	TATA	1728	4	-	Arabidopsis thaliana	core promoter element around -30 of transcription start
HcNAC7	TATA-box	TATA	1734	4	-	Arabidopsis thaliana	core promoter element around -30 of transcription start
HcNAC7	TATA-box	TATA	1769	4	-	Arabidopsis thaliana	core promoter element around -30 of transcription start
HcNAC7	TATA-box	TATAAAA	1776	7	-	Pisum sativum	core promoter element around -30 of transcription start
HcNAC7	TATA-box	TATAAA	1777	6	-	Helianthus annuus	core promoter element around -30 of transcription start
HcNAC7	TATA-box	TATAA	1778	5	-	Arabidopsis thaliana	core promoter element around -30 of transcription start
HcNAC7	TATA-box	TATA	1779	4	-	Arabidopsis thaliana	core promoter element around -30 of transcription start
HcNAC7	TATA-box	ATATAA	1805	6	+	Brassica oleracea	core promoter element around -30 of transcription start
HcNAC7	TATA-box	TATA	1806	4	-	Arabidopsis thaliana	core promoter element around -30 of transcription start
HcNAC7	TATA-box	TATA	1958	4	-	Arabidopsis thaliana	core promoter element around -30 of transcription start
HcNAC7	TATA-box	TATA	1991	4	-	Arabidopsis thaliana	core promoter element around -30 of transcription start
HcNAC7	as-1	TGACG	455	5	+	Arabidopsis thaliana
HcNAC7	as-1	TGACG	1295	5	+	Arabidopsis thaliana
HcNAC7	as-1	TGACG	1348	5	-	Arabidopsis thaliana
HcNAC7	WRE3	CCACCT	187	6	-	Pisum sativum
HcNAC7	WRE3	CCACCT	738	6	+	Pisum sativum
HcNAC7	A-box	CCGTCC	639	6	-	Petroselinum crispum	cis-acting regulatory element
HcNAC7	TCCC-motif	TCTCCCT	250	7	-	Spinacia oleracea	part of a light responsive element
HcNAC7	ABRE3a	TACGTG	1008	6	-	Zea mays
HcNAC7	ABRE3a	TACGTG	1342	6	+	Zea mays
HcNAC7	STRE	AGGGG	122	5	+	Arabidopsis thaliana
HcNAC7	STRE	AGGGG	202	5	+	Arabidopsis thaliana
HcNAC7	STRE	AGGGG	768	5	-	Arabidopsis thaliana
HcNAC7	STRE	AGGGG	1588	5	-	Arabidopsis thaliana
HcNAC7	STRE	AGGGG	1750	5	-	Arabidopsis thaliana
HcNAC7	STRE	AGGGG	1970	5	+	Arabidopsis thaliana
HcNAC7	TGA-box	TGACGTAA	1295	8	+	Glycine max	part of an auxin-responsive element
HcNAC7	Myb	CAACTG	560	6	-	Arabidopsis thaliana
HcNAC7	Myb	CAACTG	1838	6	-	Arabidopsis thaliana
HcNAC7	Myb	TAACTG	1932	6	-	Arabidopsis thaliana
HcNAC7	MYC	CATGTG	1002	6	-	Arabidopsis thaliana
HcNAC7	MYC	CATTTG	1062	6	-	Arabidopsis thaliana
HcNAC7	MYC	CATGTG	1160	6	+	Arabidopsis thaliana
HcNAC7	MYC	CATTTG	1539	6	+	Arabidopsis thaliana
HcNAC7	MBS	CAACTG	560	6	-	Arabidopsis thaliana	MYB binding site involved in drought-inducibility
HcNAC7	MBS	CAACTG	1838	6	-	Arabidopsis thaliana	MYB binding site involved in drought-inducibility
HcNAC7	CAT-box	GCCACT	82	6	-	Arabidopsis thaliana	cis-acting regulatory element related to meristem expression
HcNAC7	MRE	AACCTAA	1098	7	-	Petroselinum crispum	MYB binding site involved in light responsiveness
HcNAC7	MRE	AACCTAA	1494	7	-	Petroselinum crispum	MYB binding site involved in light responsiveness
HcNAC7	TGACG-motif	TGACG	455	5	+	Hordeum vulgare	cis-acting regulatory element involved in the MeJA-responsiveness
HcNAC7	TGACG-motif	TGACG	1295	5	+	Hordeum vulgare	cis-acting regulatory element involved in the MeJA-responsiveness
HcNAC7	TGACG-motif	TGACG	1348	5	-	Hordeum vulgare	cis-acting regulatory element involved in the MeJA-responsiveness
HcNAC7	I-box	cCATATCCAAT	781	10	+	Flaveria trinervia	part of a light responsive element
HcNAC7	I-box	cCATATCCAAT	1244	10	-	Flaveria trinervia	part of a light responsive element
HcNAC7	CCGTCC motif	CCGTCC	639	6	-	Nicotiana tabacum
HcNAC7	Unnamed__4	CTCC	41	4	-	Petroselinum hortense
HcNAC7	Unnamed__4	CTCC	62	4	-	Petroselinum hortense
HcNAC7	Unnamed__4	CTCC	120	4	-	Petroselinum hortense
HcNAC7	Unnamed__4	CTCC	126	4	-	Petroselinum hortense
HcNAC7	Unnamed__4	CTCC	164	4	-	Petroselinum hortense
HcNAC7	Unnamed__4	CTCC	173	4	-	Petroselinum hortense
HcNAC7	Unnamed__4	CTCC	185	4	-	Petroselinum hortense
HcNAC7	Unnamed__4	CTCC	200	4	-	Petroselinum hortense
HcNAC7	Unnamed__4	CTCC	228	4	-	Petroselinum hortense
HcNAC7	Unnamed__4	CTCC	252	4	-	Petroselinum hortense
HcNAC7	Unnamed__4	CTCC	580	4	-	Petroselinum hortense
HcNAC7	Unnamed__4	CTCC	686	4	+	Petroselinum hortense
HcNAC7	Unnamed__4	CTCC	869	4	+	Petroselinum hortense
HcNAC7	Unnamed__4	CTCC	1323	4	+	Petroselinum hortense
HcNAC7	Unnamed__4	CTCC	1490	4	-	Petroselinum hortense
HcNAC7	Unnamed__4	CTCC	1748	4	+	Petroselinum hortense
HcNAC7	Unnamed__4	CTCC	1835	4	+	Petroselinum hortense
HcNAC7	Unnamed__4	CTCC	1862	4	+	Petroselinum hortense
HcNAC7	Unnamed__4	CTCC	1887	4	+	Petroselinum hortense
HcNAC7	ABRE	CGTACGTGCA	1006	9	-	Hordeum vulgare	cis-acting element involved in the abscisic acid responsiveness
HcNAC7	ABRE	ACGTG	1008	5	-	Arabidopsis thaliana	cis-acting element involved in the abscisic acid responsiveness
HcNAC7	ABRE	ACGTG	1343	5	+	Arabidopsis thaliana	cis-acting element involved in the abscisic acid responsiveness
HcNAC7	TCA	TCATCTTCAT	466	9	+	Pisum sativum
HcNAC7	W box	TTGACC	985	6	+	Arabidopsis thaliana
HcNAC7	AT~TATA-box	TATATAAA	877	8	-	Arabidopsis thaliana
HcNAC7	AT~TATA-box	TATATA	879	6	+	Arabidopsis thaliana
HcNAC7	chs-CMA1a	TTACTTAA	942	8	-	Daucus carota	part of a light responsive element
HcNAC7	chs-CMA1a	TTACTTAA	1579	8	-	Daucus carota	part of a light responsive element
HcNAC7	MYB	CAACAG	36	6	+	Arabidopsis thaliana
HcNAC7	MYB	CAACCA	154	6	-	Arabidopsis thaliana
HcNAC7	MYB	CAACCA	219	6	-	Arabidopsis thaliana
HcNAC7	MYB	CAACCA	262	6	-	Arabidopsis thaliana
HcNAC7	MYB	TAACCA	1948	6	-	Arabidopsis thaliana
HcNAC7		motif_sequence	135	4	-	organism	short_function
HcNAC7		motif_sequence	173	4	-	organism	short_function
HcNAC7		motif_sequence	314	4	-	organism	short_function
HcNAC7		motif_sequence	711	4	+	organism	short_function
HcNAC7		motif_sequence	838	4	+	organism	short_function
HcNAC7		motif_sequence	853	4	+	organism	short_function
HcNAC7		motif_sequence	867	4	+	organism	short_function
HcNAC7		motif_sequence	1057	4	+	organism	short_function
HcNAC7		motif_sequence	1339	4	+	organism	short_function
HcNAC7		motif_sequence	1974	4	-	organism	short_function
HcNAC7		motif_sequence	1982	4	-	organism	short_function
HcNAC7	O2-site	GATGACATGG	255	9	+	Zea mays	cis-acting regulatory element involved in zein metabolism regulation
HcNAC7	ABRE4	CACGTA	1008	6	+	Zea mays
HcNAC7	ABRE4	CACGTA	1342	6	-	Zea mays
HcNAC7	WUN-motif	AAATTTCCT	1815	9	+	Brassica oleracea	wound-responsive element
HcNAC8	MYC	CATTTG	384	6	+	Arabidopsis thaliana
HcNAC8	MYC	CATTTG	435	6	+	Arabidopsis thaliana
HcNAC8	MYC	CATGTG	656	6	+	Arabidopsis thaliana
HcNAC8	MYC	CATTTG	754	6	+	Arabidopsis thaliana
HcNAC8	MYC	CAATTG	763	6	+	Arabidopsis thaliana
HcNAC8	MBS	CAACTG	458	6	+	Arabidopsis thaliana	MYB binding site involved in drought-inducibility
HcNAC8	MBS	CAACTG	769	6	-	Arabidopsis thaliana	MYB binding site involved in drought-inducibility
HcNAC8	Myb	CAACTG	458	6	+	Arabidopsis thaliana
HcNAC8	Myb	CAACTG	769	6	-	Arabidopsis thaliana
HcNAC8	Myb	TAACTG	1016	6	-	Arabidopsis thaliana
HcNAC8	CCAAT-box	CAACGG	781	6	+	Hordeum vulgare	MYBHv1 binding site
HcNAC8	STRE	AGGGG	1198	5	+	Arabidopsis thaliana
HcNAC8	STRE	AGGGG	1228	5	-	Arabidopsis thaliana
HcNAC8	ACE	GACACGTATG	1160	9	+	Petroselinum crispum	cis-acting element involved in light responsiveness
HcNAC8	ABRE3a	TACGTG	213	6	-	Zea mays
HcNAC8	ABRE3a	TACGTG	470	6	-	Zea mays
HcNAC8	ABRE3a	TACGTG	1162	6	-	Zea mays
HcNAC8	WRE3	CCACCT	799	6	-	Pisum sativum
HcNAC8	WRE3	CCACCT	1072	6	+	Pisum sativum
HcNAC8	Unnamed__4	CTCC	226	4	+	Petroselinum hortense
HcNAC8	Unnamed__4	CTCC	593	4	+	Petroselinum hortense
HcNAC8	Unnamed__4	CTCC	1362	4	+	Petroselinum hortense
HcNAC8	Unnamed__4	CTCC	1636	4	+	Petroselinum hortense
HcNAC8	TGACG-motif	TGACG	703	5	+	Hordeum vulgare	cis-acting regulatory element involved in the MeJA-responsiveness
HcNAC8	GA-motif	ATAGATAA	1313	8	+	Arabidopsis thaliana	part of a light responsive element
HcNAC8	Unnamed__2	CCCCGG	1105	6	+	Zea mays
HcNAC8	MYB	CAACCA	70	6	-	Arabidopsis thaliana
HcNAC8	MYB	CAACCA	805	6	-	Arabidopsis thaliana
HcNAC8		motif_sequence	224	4	+	organism	short_function
HcNAC8		motif_sequence	560	4	-	organism	short_function
HcNAC8		motif_sequence	723	4	+	organism	short_function
HcNAC8		motif_sequence	795	4	-	organism	short_function
HcNAC8		motif_sequence	946	4	-	organism	short_function
HcNAC8		motif_sequence	1057	4	-	organism	short_function
HcNAC8		motif_sequence	1297	4	+	organism	short_function
HcNAC8		motif_sequence	1447	4	-	organism	short_function
HcNAC8		motif_sequence	1596	4	+	organism	short_function
HcNAC8		motif_sequence	1598	4	-	organism	short_function
HcNAC8		motif_sequence	1676	4	+	organism	short_function
HcNAC8		motif_sequence	1903	4	-	organism	short_function
HcNAC8	AT~TATA-box	TATATA	231	6	+	Arabidopsis thaliana
HcNAC8	AT~TATA-box	TATATA	233	6	+	Arabidopsis thaliana
HcNAC8	AT~TATA-box	TATATA	235	6	+	Arabidopsis thaliana
HcNAC8	AT~TATA-box	TATATA	237	6	+	Arabidopsis thaliana
HcNAC8	AT~TATA-box	TATATA	239	6	+	Arabidopsis thaliana
HcNAC8	AT~TATA-box	TATATA	241	6	+	Arabidopsis thaliana
HcNAC8	AT~TATA-box	TATATA	243	6	+	Arabidopsis thaliana
HcNAC8	AT~TATA-box	TATATA	245	6	+	Arabidopsis thaliana
HcNAC8	AT~TATA-box	TATATA	247	6	+	Arabidopsis thaliana
HcNAC8	AT~TATA-box	TATATA	249	6	+	Arabidopsis thaliana
HcNAC8	AT~TATA-box	TATATA	251	6	+	Arabidopsis thaliana
HcNAC8	AT~TATA-box	TATATA	253	6	+	Arabidopsis thaliana
HcNAC8	AT~TATA-box	TATATA	255	6	+	Arabidopsis thaliana
HcNAC8	AT~TATA-box	TATATA	257	6	+	Arabidopsis thaliana
HcNAC8	AT~TATA-box	TATATA	259	6	+	Arabidopsis thaliana
HcNAC8	AT~TATA-box	TATATA	261	6	+	Arabidopsis thaliana
HcNAC8	AT~TATA-box	TATATA	263	6	+	Arabidopsis thaliana
HcNAC8	AT~TATA-box	TATATA	479	6	+	Arabidopsis thaliana
HcNAC8	AT~TATA-box	TATATA	569	6	+	Arabidopsis thaliana
HcNAC8	AT~TATA-box	TATATA	689	6	+	Arabidopsis thaliana
HcNAC8	AT~TATA-box	TATATAAA	1287	8	-	Arabidopsis thaliana
HcNAC8	AT~TATA-box	TATATA	1289	6	-	Arabidopsis thaliana
HcNAC8	AT~TATA-box	TATATA	1650	6	-	Arabidopsis thaliana
HcNAC8	AT~TATA-box	TATATA	1652	6	-	Arabidopsis thaliana
HcNAC8	AT~TATA-box	TATATA	1654	6	-	Arabidopsis thaliana
HcNAC8	AT~TATA-box	TATATA	1656	6	-	Arabidopsis thaliana
HcNAC8	TCA	TCATCTTCAT	1295	9	+	Pisum sativum
HcNAC8	ABRE	CGTACGTGCA	211	9	-	Hordeum vulgare	cis-acting element involved in the abscisic acid responsiveness
HcNAC8	ABRE	ACGTG	213	5	-	Arabidopsis thaliana	cis-acting element involved in the abscisic acid responsiveness
HcNAC8	ABRE	ACGTG	470	5	-	Arabidopsis thaliana	cis-acting element involved in the abscisic acid responsiveness
HcNAC8	ABRE	ACGTG	491	5	-	Arabidopsis thaliana	cis-acting element involved in the abscisic acid responsiveness
HcNAC8	ABRE	ACGTG	548	5	-	Arabidopsis thaliana	cis-acting element involved in the abscisic acid responsiveness
HcNAC8	ABRE	TACGTGTC	1160	8	-	Oryza sativa	cis-acting element involved in the abscisic acid responsiveness
HcNAC8	ABRE	ACGTG	1162	5	-	Arabidopsis thaliana	cis-acting element involved in the abscisic acid responsiveness
HcNAC8	AT~ABRE	TACGTGTC	1160	8	-	Arabidopsis thaliana
HcNAC8	WUN-motif	TTATTACAT	1486	9	+	Nicotiana glutinosa
HcNAC8	ABRE4	CACGTA	213	6	+	Zea mays
HcNAC8	ABRE4	CACGTA	470	6	+	Zea mays
HcNAC8	ABRE4	CACGTA	1162	6	+	Zea mays
HcNAC8	TCT-motif	TCTTAC	1953	6	+	Arabidopsis thaliana	part of a light responsive element
HcNAC8	Unnamed__1	CGTGG	469	5	-	Zea mays
HcNAC8	Box 4	ATTAAT	1709	6	-	Petroselinum crispum	part of a conserved DNA module involved in light responsiveness
HcNAC8	GATA-motif	GATAGGA	501	7	-	Arabidopsis thaliana	part of a light responsive element
HcNAC8	CAAT-box	CAAAT	57	5	-	Pisum sativum	common cis-acting element in promoter and enhancer regions
HcNAC8	CAAT-box	CCAAT	310	5	+	Arabidopsis thaliana	common cis-acting element in promoter and enhancer regions
HcNAC8	CAAT-box	CAAT	311	4	+	Nicotiana glutinosa
HcNAC8	CAAT-box	CAAAT	333	5	+	Pisum sativum	common cis-acting element in promoter and enhancer regions
HcNAC8	CAAT-box	CCAAT	371	5	+	Arabidopsis thaliana	common cis-acting element in promoter and enhancer regions
HcNAC8	CAAT-box	CAAT	372	4	+	Nicotiana glutinosa
HcNAC8	CAAT-box	CAAAT	385	5	-	Pisum sativum	common cis-acting element in promoter and enhancer regions
HcNAC8	CAAT-box	CCAAT	403	5	-	Arabidopsis thaliana	common cis-acting element in promoter and enhancer regions
HcNAC8	CAAT-box	CAAT	417	4	+	Nicotiana glutinosa
HcNAC8	CAAT-box	CAAAT	436	5	-	Pisum sativum	common cis-acting element in promoter and enhancer regions
HcNAC8	CAAT-box	CAAT	575	4	+	Nicotiana glutinosa
HcNAC8	CAAT-box	CAAT	612	4	+	Nicotiana glutinosa
HcNAC8	CAAT-box	CAAAT	620	5	+	Pisum sativum	common cis-acting element in promoter and enhancer regions
HcNAC8	CAAT-box	CAAAT	664	5	+	Pisum sativum	common cis-acting element in promoter and enhancer regions
HcNAC8	CAAT-box	CAAAT	755	5	-	Pisum sativum	common cis-acting element in promoter and enhancer regions
HcNAC8	CAAT-box	CAAT	763	4	+	Nicotiana glutinosa
HcNAC8	CAAT-box	CAAT	765	4	-	Nicotiana glutinosa
HcNAC8	CAAT-box	CCAAT	830	5	-	Arabidopsis thaliana	common cis-acting element in promoter and enhancer regions
HcNAC8	CAAT-box	CAAT	904	4	+	Nicotiana glutinosa
HcNAC8	CAAT-box	CAAT	980	4	+	Nicotiana glutinosa
HcNAC8	CAAT-box	CAAT	1119	4	+	Nicotiana glutinosa
HcNAC8	CAAT-box	CAAAT	1136	5	-	Pisum sativum	common cis-acting element in promoter and enhancer regions
HcNAC8	CAAT-box	CAAT	1189	4	-	Nicotiana glutinosa
HcNAC8	CAAT-box	CAAAT	1216	5	-	Pisum sativum	common cis-acting element in promoter and enhancer regions
HcNAC8	CAAT-box	CAAT	1282	4	+	Nicotiana glutinosa
HcNAC8	CAAT-box	CAAT	1329	4	+	Nicotiana glutinosa
HcNAC8	CAAT-box	CAAT	1369	4	-	Nicotiana glutinosa
HcNAC8	CAAT-box	CAAAT	1481	5	+	Pisum sativum	common cis-acting element in promoter and enhancer regions
HcNAC8	CAAT-box	CCAAT	1607	5	+	Arabidopsis thaliana	common cis-acting element in promoter and enhancer regions
HcNAC8	CAAT-box	CAAT	1608	4	+	Nicotiana glutinosa
HcNAC8	CAAT-box	CAAAT	1790	5	+	Pisum sativum	common cis-acting element in promoter and enhancer regions
HcNAC8	CAAT-box	CCAAT	1818	5	+	Arabidopsis thaliana	common cis-acting element in promoter and enhancer regions
HcNAC8	CAAT-box	CAAT	1819	4	+	Nicotiana glutinosa
HcNAC8	CAAT-box	CAAT	1965	4	-	Nicotiana glutinosa
HcNAC8	CAAT-box	CAAT	1978	4	+	Nicotiana glutinosa
HcNAC8	G-box	TACGTG	213	6	-	Arabidopsis thaliana	cis-acting regulatory element involved in light responsiveness
HcNAC8	G-box	TACGTG	470	6	-	Arabidopsis thaliana	cis-acting regulatory element involved in light responsiveness
HcNAC8	G-box	TACGTG	1162	6	-	Arabidopsis thaliana	cis-acting regulatory element involved in light responsiveness
HcNAC8	GC-motif	CCCCCG	359	6	+	Zea mays	enhancer-like element involved in anoxic specific inducibility
HcNAC8	GC-motif	CCCCCG	1104	6	+	Zea mays	enhancer-like element involved in anoxic specific inducibility
HcNAC8	CGTCA-motif	CGTCA	703	5	-	Hordeum vulgare	cis-acting regulatory element involved in the MeJA-responsiveness
HcNAC8	AAGAA-motif	GAAAGAA	1474	7	+	Avena sativa
HcNAC8	AAGAA-motif	gGTAAAGAAA	1563	9	+	Avena sativa
HcNAC8	G-Box	CACGTT	491	6	+	Pisum sativum	cis-acting regulatory element involved in light responsiveness
HcNAC8	G-Box	CACGTT	548	6	+	Pisum sativum	cis-acting regulatory element involved in light responsiveness
HcNAC8	ARE	AAACCA	715	6	+	Zea mays	cis-acting regulatory element essential for the anaerobic induction
HcNAC8	MYB recognition site	CCGTTG	781	6	-	Arabidopsis thaliana
HcNAC8	as-1	TGACG	703	5	+	Arabidopsis thaliana
HcNAC8	TATA-box	TATA	182	4	+	Arabidopsis thaliana	core promoter element around -30 of transcription start
HcNAC8	TATA-box	TATATAA	230	7	-	Arabidopsis thaliana	core promoter element around -30 of transcription start
HcNAC8	TATA-box	TATATA	231	6	+	Arabidopsis thaliana	core promoter element around -30 of transcription start
HcNAC8	TATA-box	ATATAT	232	6	+	Brassica napus	core promoter element around -30 of transcription start
HcNAC8	TATA-box	TATATA	233	6	+	Arabidopsis thaliana	core promoter element around -30 of transcription start
HcNAC8	TATA-box	ATATAT	234	6	+	Brassica napus	core promoter element around -30 of transcription start
HcNAC8	TATA-box	TATATA	235	6	+	Arabidopsis thaliana	core promoter element around -30 of transcription start
HcNAC8	TATA-box	ATATAT	236	6	+	Brassica napus	core promoter element around -30 of transcription start
HcNAC8	TATA-box	TATATA	237	6	+	Arabidopsis thaliana	core promoter element around -30 of transcription start
HcNAC8	TATA-box	ATATAT	238	6	+	Brassica napus	core promoter element around -30 of transcription start
HcNAC8	TATA-box	TATATA	239	6	+	Arabidopsis thaliana	core promoter element around -30 of transcription start
HcNAC8	TATA-box	ATATAT	240	6	+	Brassica napus	core promoter element around -30 of transcription start
HcNAC8	TATA-box	TATATA	241	6	+	Arabidopsis thaliana	core promoter element around -30 of transcription start
HcNAC8	TATA-box	ATATAT	242	6	+	Brassica napus	core promoter element around -30 of transcription start
HcNAC8	TATA-box	TATATA	243	6	+	Arabidopsis thaliana	core promoter element around -30 of transcription start
HcNAC8	TATA-box	ATATAT	244	6	+	Brassica napus	core promoter element around -30 of transcription start
HcNAC8	TATA-box	TATATA	245	6	+	Arabidopsis thaliana	core promoter element around -30 of transcription start
HcNAC8	TATA-box	ATATAT	246	6	+	Brassica napus	core promoter element around -30 of transcription start
HcNAC8	TATA-box	TATATA	247	6	+	Arabidopsis thaliana	core promoter element around -30 of transcription start
HcNAC8	TATA-box	ATATAT	248	6	+	Brassica napus	core promoter element around -30 of transcription start
HcNAC8	TATA-box	TATATA	249	6	+	Arabidopsis thaliana	core promoter element around -30 of transcription start
HcNAC8	TATA-box	ATATAT	250	6	+	Brassica napus	core promoter element around -30 of transcription start
HcNAC8	TATA-box	TATATA	251	6	+	Arabidopsis thaliana	core promoter element around -30 of transcription start
HcNAC8	TATA-box	ATATAT	252	6	+	Brassica napus	core promoter element around -30 of transcription start
HcNAC8	TATA-box	TATATA	253	6	+	Arabidopsis thaliana	core promoter element around -30 of transcription start
HcNAC8	TATA-box	ATATAT	254	6	+	Brassica napus	core promoter element around -30 of transcription start
HcNAC8	TATA-box	TATATA	255	6	+	Arabidopsis thaliana	core promoter element around -30 of transcription start
HcNAC8	TATA-box	ATATAT	256	6	+	Brassica napus	core promoter element around -30 of transcription start
HcNAC8	TATA-box	TATATA	257	6	+	Arabidopsis thaliana	core promoter element around -30 of transcription start
HcNAC8	TATA-box	ATATAT	258	6	+	Brassica napus	core promoter element around -30 of transcription start
HcNAC8	TATA-box	TATATA	259	6	+	Arabidopsis thaliana	core promoter element around -30 of transcription start
HcNAC8	TATA-box	ATATAT	260	6	+	Brassica napus	core promoter element around -30 of transcription start
HcNAC8	TATA-box	TATATA	261	6	+	Arabidopsis thaliana	core promoter element around -30 of transcription start
HcNAC8	TATA-box	ATATAT	262	6	+	Brassica napus	core promoter element around -30 of transcription start
HcNAC8	TATA-box	TATATA	263	6	+	Arabidopsis thaliana	core promoter element around -30 of transcription start
HcNAC8	TATA-box	TATA	265	4	+	Arabidopsis thaliana	core promoter element around -30 of transcription start
HcNAC8	TATA-box	TATA	348	4	+	Arabidopsis thaliana	core promoter element around -30 of transcription start
HcNAC8	TATA-box	TATA	474	4	+	Arabidopsis thaliana	core promoter element around -30 of transcription start
HcNAC8	TATA-box	ATATAT	478	6	+	Brassica napus	core promoter element around -30 of transcription start
HcNAC8	TATA-box	TATATA	479	6	+	Arabidopsis thaliana	core promoter element around -30 of transcription start
HcNAC8	TATA-box	TATA	481	4	+	Arabidopsis thaliana	core promoter element around -30 of transcription start
HcNAC8	TATA-box	ATTATA	509	6	+	Brassica napus	core promoter element around -30 of transcription start
HcNAC8	TATA-box	TATAA	510	5	-	Arabidopsis thaliana	core promoter element around -30 of transcription start
HcNAC8	TATA-box	TATA	511	4	+	Arabidopsis thaliana	core promoter element around -30 of transcription start
HcNAC8	TATA-box	TATA	535	4	+	Arabidopsis thaliana	core promoter element around -30 of transcription start
HcNAC8	TATA-box	ATTATA	567	6	+	Brassica napus	core promoter element around -30 of transcription start
HcNAC8	TATA-box	TATATAA	568	7	-	Arabidopsis thaliana	core promoter element around -30 of transcription start
HcNAC8	TATA-box	TATATA	569	6	+	Arabidopsis thaliana	core promoter element around -30 of transcription start
HcNAC8	TATA-box	TATA	571	4	+	Arabidopsis thaliana	core promoter element around -30 of transcription start
HcNAC8	TATA-box	ATTATA	687	6	+	Brassica napus	core promoter element around -30 of transcription start
HcNAC8	TATA-box	TATATAA	688	7	-	Arabidopsis thaliana	core promoter element around -30 of transcription start
HcNAC8	TATA-box	TATATA	689	6	+	Arabidopsis thaliana	core promoter element around -30 of transcription start
HcNAC8	TATA-box	ATATAT	690	6	+	Brassica napus	core promoter element around -30 of transcription start
HcNAC8	TATA-box	TATA	691	4	+	Arabidopsis thaliana	core promoter element around -30 of transcription start
HcNAC8	TATA-box	ATTATA	845	6	+	Brassica napus	core promoter element around -30 of transcription start
HcNAC8	TATA-box	TATAA	846	5	-	Arabidopsis thaliana	core promoter element around -30 of transcription start
HcNAC8	TATA-box	TATA	847	4	+	Arabidopsis thaliana	core promoter element around -30 of transcription start
HcNAC8	TATA-box	TATA	927	4	+	Arabidopsis thaliana	core promoter element around -30 of transcription start
HcNAC8	TATA-box	ATTATA	968	6	+	Brassica napus	core promoter element around -30 of transcription start
HcNAC8	TATA-box	TATAA	969	5	-	Arabidopsis thaliana	core promoter element around -30 of transcription start
HcNAC8	TATA-box	TATA	970	4	+	Arabidopsis thaliana	core promoter element around -30 of transcription start
HcNAC8	TATA-box	TATA	1039	4	-	Arabidopsis thaliana	core promoter element around -30 of transcription start
HcNAC8	TATA-box	TATA	1156	4	-	Arabidopsis thaliana	core promoter element around -30 of transcription start
HcNAC8	TATA-box	ATTATA	1184	6	+	Brassica napus	core promoter element around -30 of transcription start
HcNAC8	TATA-box	TATAA	1185	5	-	Arabidopsis thaliana	core promoter element around -30 of transcription start
HcNAC8	TATA-box	TATA	1186	4	-	Arabidopsis thaliana	core promoter element around -30 of transcription start
HcNAC8	TATA-box	TATAAAA	1286	7	-	Pisum sativum	core promoter element around -30 of transcription start
HcNAC8	TATA-box	TATAAA	1287	6	-	Helianthus annuus	core promoter element around -30 of transcription start
HcNAC8	TATA-box	TATATAA	1288	7	-	Arabidopsis thaliana	core promoter element around -30 of transcription start
HcNAC8	TATA-box	TATATA	1289	6	-	Arabidopsis thaliana	core promoter element around -30 of transcription start
HcNAC8	TATA-box	ATATAT	1290	6	-	Brassica napus	core promoter element around -30 of transcription start
HcNAC8	TATA-box	TATA	1291	4	-	Arabidopsis thaliana	core promoter element around -30 of transcription start
HcNAC8	TATA-box	TATA	1309	4	-	Arabidopsis thaliana	core promoter element around -30 of transcription start
HcNAC8	TATA-box	TACAAAA	1354	7	-	Oryza sativa	core promoter element around -30 of transcription start
HcNAC8	TATA-box	TATAAAA	1407	7	-	Pisum sativum	core promoter element around -30 of transcription start
HcNAC8	TATA-box	TATAAA	1408	6	-	Helianthus annuus	core promoter element around -30 of transcription start
HcNAC8	TATA-box	TATAA	1409	5	-	Arabidopsis thaliana	core promoter element around -30 of transcription start
HcNAC8	TATA-box	TATA	1410	4	-	Arabidopsis thaliana	core promoter element around -30 of transcription start
HcNAC8	TATA-box	TACATAAA	1490	8	+	Oryza sativa	core promoter element around -30 of transcription start
HcNAC8	TATA-box	TACAAAA	1588	7	+	Oryza sativa	core promoter element around -30 of transcription start
HcNAC8	TATA-box	TATATAA	1649	7	-	Arabidopsis thaliana	core promoter element around -30 of transcription start
HcNAC8	TATA-box	TATATA	1650	6	-	Arabidopsis thaliana	core promoter element around -30 of transcription start
HcNAC8	TATA-box	ATATAT	1651	6	-	Brassica napus	core promoter element around -30 of transcription start
HcNAC8	TATA-box	TATATA	1652	6	-	Arabidopsis thaliana	core promoter element around -30 of transcription start
HcNAC8	TATA-box	ATATAT	1653	6	-	Brassica napus	core promoter element around -30 of transcription start
HcNAC8	TATA-box	TATATA	1654	6	-	Arabidopsis thaliana	core promoter element around -30 of transcription start
HcNAC8	TATA-box	ATATAT	1655	6	-	Brassica napus	core promoter element around -30 of transcription start
HcNAC8	TATA-box	TATATA	1656	6	-	Arabidopsis thaliana	core promoter element around -30 of transcription start
HcNAC8	TATA-box	ATATAT	1657	6	-	Brassica napus	core promoter element around -30 of transcription start
HcNAC8	TATA-box	TATA	1658	4	-	Arabidopsis thaliana	core promoter element around -30 of transcription start
HcNAC8	TATA-box	TATA	1755	4	-	Arabidopsis thaliana	core promoter element around -30 of transcription start
HcNAC8	TATA-box	ATATAT	1890	6	-	Brassica napus	core promoter element around -30 of transcription start
HcNAC8	TATA-box	TATA	1891	4	-	Arabidopsis thaliana	core promoter element around -30 of transcription start
HcNAC8	AE-box	AGAAACTT	134	8	-	Arabidopsis thaliana	part of a module for light response
HcNAC9	MYC	CAATTG	1519	6	-	Arabidopsis thaliana
HcNAC9	MYC	CATTTG	1529	6	-	Arabidopsis thaliana
HcNAC9	STRE	AGGGG	1329	5	-	Arabidopsis thaliana
HcNAC9	A-box	CCGTCC	73	6	-	Petroselinum crispum	cis-acting regulatory element
HcNAC9	WRE3	CCACCT	46	6	+	Pisum sativum
HcNAC9	WRE3	CCACCT	69	6	-	Pisum sativum
HcNAC9	WRE3	CCACCT	460	6	-	Pisum sativum
HcNAC9	WRE3	CCACCT	1839	6	+	Pisum sativum
HcNAC9	WRE3	CCACCT	2004	6	-	Pisum sativum
HcNAC9	Unnamed__4	CTCC	443	4	-	Petroselinum hortense
HcNAC9	Unnamed__4	CTCC	547	4	+	Petroselinum hortense
HcNAC9	Unnamed__4	CTCC	627	4	-	Petroselinum hortense
HcNAC9	Unnamed__4	CTCC	808	4	-	Petroselinum hortense
HcNAC9	Unnamed__4	CTCC	1283	4	+	Petroselinum hortense
HcNAC9	Unnamed__4	CTCC	1350	4	+	Petroselinum hortense
HcNAC9	Unnamed__4	CTCC	1626	4	+	Petroselinum hortense
HcNAC9	CCGTCC motif	CCGTCC	73	6	-	Nicotiana tabacum
HcNAC9	TGACG-motif	TGACG	1370	5	-	Hordeum vulgare	cis-acting regulatory element involved in the MeJA-responsiveness
HcNAC9	TGACG-motif	TGACG	1694	5	+	Hordeum vulgare	cis-acting regulatory element involved in the MeJA-responsiveness
HcNAC9	chs-CMA1a	TTACTTAA	528	8	+	Daucus carota	part of a light responsive element
HcNAC9	MYB	TAACCA	1076	6	-	Arabidopsis thaliana
HcNAC9	MYB	CAACAG	1789	6	-	Arabidopsis thaliana
HcNAC9	MYB	CAACAG	1866	6	+	Arabidopsis thaliana
HcNAC9	MYB	TAACCA	2007	6	-	Arabidopsis thaliana
HcNAC9		motif_sequence	19	4	+	organism	short_function
HcNAC9		motif_sequence	404	4	+	organism	short_function
HcNAC9		motif_sequence	513	4	+	organism	short_function
HcNAC9		motif_sequence	545	4	+	organism	short_function
HcNAC9		motif_sequence	642	4	+	organism	short_function
HcNAC9		motif_sequence	644	4	-	organism	short_function
HcNAC9		motif_sequence	741	4	-	organism	short_function
HcNAC9		motif_sequence	808	4	-	organism	short_function
HcNAC9		motif_sequence	815	4	+	organism	short_function
HcNAC9		motif_sequence	849	4	-	organism	short_function
HcNAC9		motif_sequence	880	4	+	organism	short_function
HcNAC9		motif_sequence	1046	4	-	organism	short_function
HcNAC9		motif_sequence	1084	4	+	organism	short_function
HcNAC9		motif_sequence	1115	4	-	organism	short_function
HcNAC9		motif_sequence	1281	4	+	organism	short_function
HcNAC9		motif_sequence	1624	4	+	organism	short_function
HcNAC9		motif_sequence	1725	4	+	organism	short_function
HcNAC9		motif_sequence	1873	4	+	organism	short_function
HcNAC9	AT~TATA-box	TATATA	1398	6	-	Arabidopsis thaliana
HcNAC9	W box	TTGACC	1511	6	+	Arabidopsis thaliana
HcNAC9	W box	TTGACC	1539	6	+	Arabidopsis thaliana
HcNAC9	GT1-motif	GGTTAA	1077	6	+	Arabidopsis thaliana	light responsive element
HcNAC9	ABRE	ACGTG	1336	5	-	Arabidopsis thaliana	cis-acting element involved in the abscisic acid responsiveness
HcNAC9	ABRE	CACGTG	1647	6	-	Arabidopsis thaliana	cis-acting element involved in the abscisic acid responsiveness
HcNAC9	ABRE	ACGTG	1648	5	+	Arabidopsis thaliana	cis-acting element involved in the abscisic acid responsiveness
HcNAC9	ABRE	ACGTG	1685	5	-	Arabidopsis thaliana	cis-acting element involved in the abscisic acid responsiveness
HcNAC9	ABRE	ACGTG	1733	5	-	Arabidopsis thaliana	cis-acting element involved in the abscisic acid responsiveness
HcNAC9	TCA	TCATCTTCAT	739	9	-	Pisum sativum
HcNAC9	Unnamed__6	taTAAATATct	1879	10	-	Zea mays
HcNAC9	TCT-motif	TCTTAC	228	6	+	Arabidopsis thaliana	part of a light responsive element
HcNAC9	Unnamed__1	CGTGG	1732	5	-	Zea mays
HcNAC9	Box 4	ATTAAT	1620	6	-	Petroselinum crispum	part of a conserved DNA module involved in light responsiveness
HcNAC9	Box 4	ATTAAT	1962	6	-	Petroselinum crispum	part of a conserved DNA module involved in light responsiveness
HcNAC9	ERE	ATTTTAAA	414	8	+	Nicotiana glutinos
HcNAC9	ERE	ATTTTAAA	416	8	-	Nicotiana glutinos
HcNAC9	P-box	CCTTTTG	622	7	-	Oryza sativa	gibberellin-responsive element
HcNAC9	GATA-motif	AAGATAAGATT	158	10	+	Arabidopsis thaliana	part of a light responsive element
HcNAC9	CAAT-box	CAAT	242	4	+	Nicotiana glutinosa
HcNAC9	CAAT-box	CAAT	702	4	+	Nicotiana glutinosa
HcNAC9	CAAT-box	CAAT	723	4	-	Nicotiana glutinosa
HcNAC9	CAAT-box	CAAT	784	4	+	Nicotiana glutinosa
HcNAC9	CAAT-box	CCAAT	839	5	+	Arabidopsis thaliana	common cis-acting element in promoter and enhancer regions
HcNAC9	CAAT-box	CAAT	840	4	+	Nicotiana glutinosa
HcNAC9	CAAT-box	CAAAT	872	5	+	Pisum sativum	common cis-acting element in promoter and enhancer regions
HcNAC9	CAAT-box	CAAT	979	4	+	Nicotiana glutinosa
HcNAC9	CAAT-box	CAAT	1012	4	-	Nicotiana glutinosa
HcNAC9	CAAT-box	CAAT	1139	4	-	Nicotiana glutinosa
HcNAC9	CAAT-box	CAAT	1187	4	-	Nicotiana glutinosa
HcNAC9	CAAT-box	CCAAT	1318	5	-	Arabidopsis thaliana	common cis-acting element in promoter and enhancer regions
HcNAC9	CAAT-box	CAAAT	1378	5	+	Pisum sativum	common cis-acting element in promoter and enhancer regions
HcNAC9	CAAT-box	CAAT	1410	4	-	Nicotiana glutinosa
HcNAC9	CAAT-box	CAAT	1457	4	-	Nicotiana glutinosa
HcNAC9	CAAT-box	CAAT	1481	4	+	Nicotiana glutinosa
HcNAC9	CAAT-box	CAAAT	1490	5	-	Pisum sativum	common cis-acting element in promoter and enhancer regions
HcNAC9	CAAT-box	CAAT	1519	4	+	Nicotiana glutinosa
HcNAC9	CAAT-box	CAAT	1521	4	-	Nicotiana glutinosa
HcNAC9	CAAT-box	CAAAT	1529	5	+	Pisum sativum	common cis-acting element in promoter and enhancer regions
HcNAC9	CAAT-box	CAAT	1538	4	-	Nicotiana glutinosa
HcNAC9	CAAT-box	CAAT	1608	4	-	Nicotiana glutinosa
HcNAC9	CAAT-box	CAAT	1661	4	+	Nicotiana glutinosa
HcNAC9	CAAT-box	CAAT	1667	4	+	Nicotiana glutinosa
HcNAC9	CAAT-box	CAAAT	1878	5	+	Pisum sativum	common cis-acting element in promoter and enhancer regions
HcNAC9	CAAT-box	CAAT	1973	4	+	Nicotiana glutinosa
HcNAC9	CAAT-box	CAAT	2015	4	-	Nicotiana glutinosa
HcNAC9	CGTCA-motif	CGTCA	1370	5	+	Hordeum vulgare	cis-acting regulatory element involved in the MeJA-responsiveness
HcNAC9	CGTCA-motif	CGTCA	1694	5	-	Hordeum vulgare	cis-acting regulatory element involved in the MeJA-responsiveness
HcNAC9	CCGTCC-box	CCGTCC	73	6	-	Petroselinum hortense
HcNAC9	GC-motif	CCCCCG	1366	6	+	Zea mays	enhancer-like element involved in anoxic specific inducibility
HcNAC9	G-box	CACGTC	1336	6	+	Zea mays	cis-acting regulatory element involved in light responsiveness
HcNAC9	G-box	CACGAC	1465	6	+	Zea mays	cis-acting regulatory element involved in light responsiveness
HcNAC9	G-box	CACGTG	1647	6	-	Arabidopsis thaliana	cis-acting regulatory element involved in light responsiveness
HcNAC9	G-box	CACGTC	1685	6	+	Zea mays	cis-acting regulatory element involved in light responsiveness
HcNAC9	Myb-binding site	CAACAG	1789	6	-	Nicotiana tabacum
HcNAC9	Myb-binding site	CAACAG	1866	6	+	Nicotiana tabacum
HcNAC9	G-Box	CACGTG	1647	6	-	Pisum sativum	cis-acting regulatory element involved in light responsiveness
HcNAC9	G-Box	CACGTT	1733	6	+	Pisum sativum	cis-acting regulatory element involved in light responsiveness
HcNAC9	MYB-like sequence	TAACCA	1076	6	-	Arabidopsis thaliana
HcNAC9	MYB-like sequence	TAACCA	2007	6	-	Arabidopsis thaliana
HcNAC9	CTAG-motif	ACTAGCAGAA	1847	9	+	Avena sativa
HcNAC9	GCN4_motif	TGAGTCA	30	7	+	Oryza sativa	cis-regulatory element involved in endosperm expression
HcNAC9	Gap-box	CAAATGAA(A/G)A	1529	9.5	+	Arabidopsis thaliana	part of a light responsive element
HcNAC9	as-1	TGACG	1370	5	-	Arabidopsis thaliana
HcNAC9	as-1	TGACG	1694	5	+	Arabidopsis thaliana
HcNAC9	TATA-box	tcTATAAATAgg	175	11	+	Nicotiana tabacum	core promoter element around -30 of transcription start
HcNAC9	TATA-box	TATA	177	4	+	Arabidopsis thaliana	core promoter element around -30 of transcription start
HcNAC9	TATA-box	TATAA	295	5	-	Arabidopsis thaliana	core promoter element around -30 of transcription start
HcNAC9	TATA-box	TATA	296	4	+	Arabidopsis thaliana	core promoter element around -30 of transcription start
HcNAC9	TATA-box	TATA	423	4	+	Arabidopsis thaliana	core promoter element around -30 of transcription start
HcNAC9	TATA-box	TATA	453	4	+	Arabidopsis thaliana	core promoter element around -30 of transcription start
HcNAC9	TATA-box	ATTATA	495	6	+	Brassica napus	core promoter element around -30 of transcription start
HcNAC9	TATA-box	TATAA	496	5	-	Arabidopsis thaliana	core promoter element around -30 of transcription start
HcNAC9	TATA-box	TATA	497	4	+	Arabidopsis thaliana	core promoter element around -30 of transcription start
HcNAC9	TATA-box	ATATAT	1397	6	-	Brassica napus	core promoter element around -30 of transcription start
HcNAC9	TATA-box	TATATA	1398	6	-	Arabidopsis thaliana	core promoter element around -30 of transcription start
HcNAC9	TATA-box	TATA	1400	4	-	Arabidopsis thaliana	core promoter element around -30 of transcription start
HcNAC9	TATA-box	ATATAA	1612	6	+	Brassica oleracea	core promoter element around -30 of transcription start
HcNAC9	TATA-box	TATA	1613	4	-	Arabidopsis thaliana	core promoter element around -30 of transcription start
HcNAC9	TATA-box	TATA	1770	4	-	Arabidopsis thaliana	core promoter element around -30 of transcription start
HcNAC9	TATA-box	TATAAATA	1882	8	-	Daucus carota	core promoter element around -30 of transcription start
HcNAC9	TATA-box	TATAAAT	1883	7	-	Brassica juncea	core promoter element around -30 of transcription start
HcNAC9	TATA-box	TATAAA	1884	6	-	Helianthus annuus	core promoter element around -30 of transcription start
HcNAC9	TATA-box	TATAA	1885	5	-	Arabidopsis thaliana	core promoter element around -30 of transcription start
HcNAC9	TATA-box	TATA	1886	4	-	Arabidopsis thaliana	core promoter element around -30 of transcription start
HcNAC9	TATA-box	TATAAAT	1988	7	-	Brassica juncea	core promoter element around -30 of transcription start
HcNAC9	TATA-box	TATAAA	1989	6	-	Helianthus annuus	core promoter element around -30 of transcription start
HcNAC9	TATA-box	TATAA	1990	5	-	Arabidopsis thaliana	core promoter element around -30 of transcription start
HcNAC9	TATA-box	TATA	1991	4	-	Arabidopsis thaliana	core promoter element around -30 of transcription start
HcNAC9	TATA-box	TATAA	2010	5	-	Arabidopsis thaliana	core promoter element around -30 of transcription start
HcNAC9	TATA-box	TATA	2011	4	-	Arabidopsis thaliana	core promoter element around -30 of transcription start
HcNAC10	TATA-box	ATTATA	180	6	+	Brassica napus	core promoter element around -30 of transcription start
HcNAC10	TATA-box	TATAA	181	5	-	Arabidopsis thaliana	core promoter element around -30 of transcription start
HcNAC10	TATA-box	TATA	182	4	+	Arabidopsis thaliana	core promoter element around -30 of transcription start
HcNAC10	TATA-box	TATAAAT	224	7	-	Brassica juncea	core promoter element around -30 of transcription start
HcNAC10	TATA-box	TATAAA	225	6	-	Helianthus annuus	core promoter element around -30 of transcription start
HcNAC10	TATA-box	TATAA	226	5	-	Arabidopsis thaliana	core promoter element around -30 of transcription start
HcNAC10	TATA-box	TATA	227	4	+	Arabidopsis thaliana	core promoter element around -30 of transcription start
HcNAC10	TATA-box	ATATAA	266	6	+	Brassica oleracea	core promoter element around -30 of transcription start
HcNAC10	TATA-box	TATA	267	4	+	Arabidopsis thaliana	core promoter element around -30 of transcription start
HcNAC10	TATA-box	TATATTTATATTT	320	12	-	Avena sativa	core promoter element around -30 of transcription start
HcNAC10	TATA-box	ATATAA	322	6	+	Brassica oleracea	core promoter element around -30 of transcription start
HcNAC10	TATA-box	TATA	323	4	+	Arabidopsis thaliana	core promoter element around -30 of transcription start
HcNAC10	TATA-box	TATAA	369	5	-	Arabidopsis thaliana	core promoter element around -30 of transcription start
HcNAC10	TATA-box	TATA	370	4	+	Arabidopsis thaliana	core promoter element around -30 of transcription start
HcNAC10	TATA-box	TATA	418	4	+	Arabidopsis thaliana	core promoter element around -30 of transcription start
HcNAC10	TATA-box	TATA	508	4	+	Arabidopsis thaliana	core promoter element around -30 of transcription start
HcNAC10	TATA-box	ATTATA	713	6	+	Brassica napus	core promoter element around -30 of transcription start
HcNAC10	TATA-box	TATAA	714	5	-	Arabidopsis thaliana	core promoter element around -30 of transcription start
HcNAC10	TATA-box	TATA	715	4	+	Arabidopsis thaliana	core promoter element around -30 of transcription start
HcNAC10	TATA-box	ccTATAAAaa	796	9	+	Arabidopsis thaliana	core promoter element around -30 of transcription start
HcNAC10	TATA-box	TATA	878	4	+	Arabidopsis thaliana	core promoter element around -30 of transcription start
HcNAC10	TATA-box	TATA	951	4	+	Arabidopsis thaliana	core promoter element around -30 of transcription start
HcNAC10	TATA-box	TATAA	1053	5	-	Arabidopsis thaliana	core promoter element around -30 of transcription start
HcNAC10	TATA-box	TATA	1054	4	-	Arabidopsis thaliana	core promoter element around -30 of transcription start
HcNAC10	TATA-box	TATACA	1065	6	-	Helianthus annuus	core promoter element around -30 of transcription start
HcNAC10	TATA-box	TATA	1067	4	-	Arabidopsis thaliana	core promoter element around -30 of transcription start
HcNAC10	TATA-box	ATATAT	1179	6	-	Brassica napus	core promoter element around -30 of transcription start
HcNAC10	TATA-box	TATATA	1180	6	-	Arabidopsis thaliana	core promoter element around -30 of transcription start
HcNAC10	TATA-box	ATATAT	1181	6	-	Brassica napus	core promoter element around -30 of transcription start
HcNAC10	TATA-box	TATA	1182	4	-	Arabidopsis thaliana	core promoter element around -30 of transcription start
HcNAC10	TATA-box	TATA	1209	4	-	Arabidopsis thaliana	core promoter element around -30 of transcription start
HcNAC10	TATA-box	ATATAA	1253	6	+	Brassica oleracea	core promoter element around -30 of transcription start
HcNAC10	TATA-box	TATA	1254	4	-	Arabidopsis thaliana	core promoter element around -30 of transcription start
HcNAC10	TATA-box	ATATAA	1269	6	+	Brassica oleracea	core promoter element around -30 of transcription start
HcNAC10	TATA-box	TATA	1270	4	-	Arabidopsis thaliana	core promoter element around -30 of transcription start
HcNAC10	TATA-box	ccTATAAAaa	1985	10	+	Arabidopsis thaliana	core promoter element around -30 of transcription start
HcNAC10	TATA-box	TATA	1987	4	-	Arabidopsis thaliana	core promoter element around -30 of transcription start
HcNAC10	TGA-element	AACGAC	1885	6	+	Brassica oleracea	auxin-responsive element
HcNAC10	Myc	TCTCTTA	1792	7	-	Arabidopsis thaliana
HcNAC10	MYB-like sequence	TAACCA	1809	6	+	Arabidopsis thaliana
HcNAC10	G-Box	CACGTT	865	6	+	Pisum sativum	cis-acting regulatory element involved in light responsiveness
HcNAC10	G-Box	CACGTG	1452	6	-	Pisum sativum	cis-acting regulatory element involved in light responsiveness
HcNAC10	G-Box	CACGTG	1517	6	-	Pisum sativum	cis-acting regulatory element involved in light responsiveness
HcNAC10	G-Box	CACGTG	1561	6	-	Pisum sativum	cis-acting regulatory element involved in light responsiveness
HcNAC10	G-Box	CACGTT	1775	6	+	Pisum sativum	cis-acting regulatory element involved in light responsiveness
HcNAC10	AAGAA-motif	gGTAAAGAAA	570	9	-	Avena sativa
HcNAC10	AAGAA-motif	GAAAGAA	1624	7	+	Avena sativa
HcNAC10	ARE	AAACCA	861	6	+	Zea mays	cis-acting regulatory element essential for the anaerobic induction
HcNAC10	ARE	AAACCA	1529	6	-	Zea mays	cis-acting regulatory element essential for the anaerobic induction
HcNAC10	Myb-binding site	CAACAG	1089	6	+	Nicotiana tabacum
HcNAC10	LTR	CCGAAA	595	6	-	Hordeum vulgare	cis-acting element involved in low-temperature responsiveness
HcNAC10	LTR	CCGAAA	1637	6	+	Hordeum vulgare	cis-acting element involved in low-temperature responsiveness
HcNAC10	G-box	TAAACGTG	865	8	-	Brassica oleracea	cis-acting regulatory element involved in light responsiveness
HcNAC10	G-box	ACACGTGT	1451	8	-	Brassica napus	cis-acting regulatory element involved in light responsiveness
HcNAC10	G-box	CACGTG	1452	6	-	Arabidopsis thaliana	cis-acting regulatory element involved in light responsiveness
HcNAC10	G-box	ACACGTG(G/t)CACC	1512	10.5	-	Lycopersicon esculentum	cis-acting regulatory element involved in light responsiveness
HcNAC10	G-box	ACACGTGT	1516	8	-	Brassica napus	cis-acting regulatory element involved in light responsiveness
HcNAC10	G-box	CACGTG	1517	6	-	Arabidopsis thaliana	cis-acting regulatory element involved in light responsiveness
HcNAC10	G-box	ACACGTGT	1560	8	-	Brassica napus	cis-acting regulatory element involved in light responsiveness
HcNAC10	G-box	CACGTG	1561	6	-	Arabidopsis thaliana	cis-acting regulatory element involved in light responsiveness
HcNAC10	CAAT-box	CAAT	26	4	-	Nicotiana glutinosa
HcNAC10	CAAT-box	CAAT	44	4	+	Nicotiana glutinosa
HcNAC10	CAAT-box	CAAAT	46	5	-	Pisum sativum	common cis-acting element in promoter and enhancer regions
HcNAC10	CAAT-box	CAAT	100	4	-	Nicotiana glutinosa
HcNAC10	CAAT-box	CAAT	117	4	+	Nicotiana glutinosa
HcNAC10	CAAT-box	CAAAT	119	5	-	Pisum sativum	common cis-acting element in promoter and enhancer regions
HcNAC10	CAAT-box	CAAT	140	4	+	Nicotiana glutinosa
HcNAC10	CAAT-box	CAAT	158	4	-	Nicotiana glutinosa
HcNAC10	CAAT-box	CAAAT	237	5	+	Pisum sativum	common cis-acting element in promoter and enhancer regions
HcNAC10	CAAT-box	CAAAT	348	5	+	Pisum sativum	common cis-acting element in promoter and enhancer regions
HcNAC10	CAAT-box	CAAAT	354	5	+	Pisum sativum	common cis-acting element in promoter and enhancer regions
HcNAC10	CAAT-box	CAAT	630	4	+	Nicotiana glutinosa
HcNAC10	CAAT-box	CAAT	777	4	+	Nicotiana glutinosa
HcNAC10	CAAT-box	CAAT	779	4	-	Nicotiana glutinosa
HcNAC10	CAAT-box	CAAT	790	4	+	Nicotiana glutinosa
HcNAC10	CAAT-box	CAAT	792	4	-	Nicotiana glutinosa
HcNAC10	CAAT-box	CCAAT	796	5	+	Arabidopsis thaliana	common cis-acting element in promoter and enhancer regions
HcNAC10	CAAT-box	CAAT	797	4	+	Nicotiana glutinosa
HcNAC10	CAAT-box	CAAT	836	4	-	Nicotiana glutinosa
HcNAC10	CAAT-box	CAAT	857	4	+	Nicotiana glutinosa
HcNAC10	CAAT-box	CAAT	875	4	+	Nicotiana glutinosa
HcNAC10	CAAT-box	CAAT	938	4	-	Nicotiana glutinosa
HcNAC10	CAAT-box	CAAT	962	4	+	Nicotiana glutinosa
HcNAC10	CAAT-box	CAAT	987	4	+	Nicotiana glutinosa
HcNAC10	CAAT-box	CCAAT	1005	5	+	Arabidopsis thaliana	common cis-acting element in promoter and enhancer regions
HcNAC10	CAAT-box	CAAT	1006	4	+	Nicotiana glutinosa
HcNAC10	CAAT-box	CAAAT	1021	5	-	Pisum sativum	common cis-acting element in promoter and enhancer regions
HcNAC10	CAAT-box	CAAT	1031	4	+	Nicotiana glutinosa
HcNAC10	CAAT-box	CAAT	1223	4	+	Nicotiana glutinosa
HcNAC10	CAAT-box	CAAT	1283	4	+	Nicotiana glutinosa
HcNAC10	CAAT-box	CAAT	1288	4	+	Nicotiana glutinosa
HcNAC10	CAAT-box	CCAAT	1323	5	-	Arabidopsis thaliana	common cis-acting element in promoter and enhancer regions
HcNAC10	CAAT-box	CAAT	1404	4	+	Nicotiana glutinosa
HcNAC10	CAAT-box	CCAAT	1535	5	-	Arabidopsis thaliana	common cis-acting element in promoter and enhancer regions
HcNAC10	CAAT-box	CCAAT	1549	5	-	Arabidopsis thaliana	common cis-acting element in promoter and enhancer regions
HcNAC10	CAAT-box	CAAT	1603	4	-	Nicotiana glutinosa
HcNAC10	CAAT-box	CAAT	1653	4	-	Nicotiana glutinosa
HcNAC10	CAAT-box	CAAT	1783	4	+	Nicotiana glutinosa
HcNAC10	GATA-motif	GATAGGA	1744	7	+	Arabidopsis thaliana	part of a light responsive element
HcNAC10	AT-rich element	ATAGAAATCAA	1101	10	+	Glycine max	binding site of AT-rich DNA binding protein (ATBP-1)
HcNAC10	AT-rich element	ATAGAAATCAA	1654	10	-	Glycine max	binding site of AT-rich DNA binding protein (ATBP-1)
HcNAC10	Box 4	ATTAAT	1994	6	-	Petroselinum crispum	part of a conserved DNA module involved in light responsiveness
HcNAC10	Box 4	ATTAAT	2006	6	-	Petroselinum crispum	part of a conserved DNA module involved in light responsiveness
HcNAC10	Box 4	ATTAAT	2010	6	-	Petroselinum crispum	part of a conserved DNA module involved in light responsiveness
HcNAC10	Unnamed__1	CGTGG	864	5	-	Zea mays
HcNAC10	Unnamed__1	CGTGG	1469	5	+	Zea mays
HcNAC10	circadian	CAAAGATATC	1231	9	-	Lycopersicon esculentum	cis-acting regulatory element involved in circadian control
HcNAC10	WUN-motif	AAATTTCCT	1979	9	+	Brassica oleracea	wound-responsive element
HcNAC10	ABRE	ACGTG	865	5	-	Arabidopsis thaliana	cis-acting element involved in the abscisic acid responsiveness
HcNAC10	ABRE	GACACGTGGC	1450	9	-	Triticum aestivum	cis-acting element involved in the abscisic acid responsiveness
HcNAC10	ABRE	CACGTG	1452	6	-	Arabidopsis thaliana	cis-acting element involved in the abscisic acid responsiveness
HcNAC10	ABRE	ACGTG	1453	5	+	Arabidopsis thaliana	cis-acting element involved in the abscisic acid responsiveness
HcNAC10	ABRE	GACACGTGGC	1515	9	-	Triticum aestivum	cis-acting element involved in the abscisic acid responsiveness
HcNAC10	ABRE	CACGTG	1517	6	-	Arabidopsis thaliana	cis-acting element involved in the abscisic acid responsiveness
HcNAC10	ABRE	ACGTG	1518	5	+	Arabidopsis thaliana	cis-acting element involved in the abscisic acid responsiveness
HcNAC10	ABRE	GACACGTGGC	1559	9	-	Triticum aestivum	cis-acting element involved in the abscisic acid responsiveness
HcNAC10	ABRE	CACGTG	1561	6	-	Arabidopsis thaliana	cis-acting element involved in the abscisic acid responsiveness
HcNAC10	ABRE	ACGTG	1562	5	+	Arabidopsis thaliana	cis-acting element involved in the abscisic acid responsiveness
HcNAC10	ABRE	ACGTG	1775	5	-	Arabidopsis thaliana	cis-acting element involved in the abscisic acid responsiveness
HcNAC10	HD-Zip 3	GTAAT(G/C)ATTAC	431	10	+	Arabidopsis thaliana	protein binding site
HcNAC10	W box	TTGACC	1410	6	-	Arabidopsis thaliana
HcNAC10	AT~TATA-box	TATATA	1180	6	-	Arabidopsis thaliana
HcNAC10	MYB	CAACCA	35	6	+	Arabidopsis thaliana
HcNAC10	MYB	CAACAG	1089	6	+	Arabidopsis thaliana
HcNAC10	MYB	TAACCA	1809	6	+	Arabidopsis thaliana
HcNAC10		motif_sequence	189	4	-	organism	short_function
HcNAC10		motif_sequence	210	4	-	organism	short_function
HcNAC10		motif_sequence	528	4	+	organism	short_function
HcNAC10		motif_sequence	753	4	-	organism	short_function
HcNAC10		motif_sequence	846	4	+	organism	short_function
HcNAC10		motif_sequence	941	4	-	organism	short_function
HcNAC10		motif_sequence	1040	4	-	organism	short_function
HcNAC10		motif_sequence	1869	4	+	organism	short_function
HcNAC10		motif_sequence	1917	4	+	organism	short_function
HcNAC10		motif_sequence	1951	4	+	organism	short_function
HcNAC10	O2-site	GATGACATGG	1262	9	-	Zea mays	cis-acting regulatory element involved in zein metabolism regulation
HcNAC10	CAT-box	GCCACT	1541	6	-	Arabidopsis thaliana	cis-acting regulatory element related to meristem expression
HcNAC10	Unnamed__4	CTCC	189	4	-	Petroselinum hortense
HcNAC10	Unnamed__4	CTCC	895	4	-	Petroselinum hortense
HcNAC10	Unnamed__4	CTCC	1394	4	-	Petroselinum hortense
HcNAC10	Unnamed__4	CTCC	1428	4	+	Petroselinum hortense
HcNAC10	Unnamed__4	CTCC	1715	4	+	Petroselinum hortense
HcNAC10	Unnamed__4	CTCC	1919	4	+	Petroselinum hortense
HcNAC10	Unnamed__4	CTCC	1972	4	+	Petroselinum hortense
HcNAC10	TCCC-motif	TCTCCCT	1918	7	+	Spinacia oleracea	part of a light responsive element
HcNAC10	STRE	AGGGG	500	5	+	Arabidopsis thaliana
HcNAC10	STRE	AGGGG	1374	5	-	Arabidopsis thaliana
HcNAC10	STRE	AGGGG	1568	5	-	Arabidopsis thaliana
HcNAC10	STRE	AGGGG	1945	5	-	Arabidopsis thaliana
HcNAC10	DRE1	ACCGAGA	1193	7	-	Zea mays
HcNAC10	Myb	CAACTG	686	6	-	Arabidopsis thaliana
HcNAC10	MYC	CATGTG	205	6	+	Arabidopsis thaliana
HcNAC10	MYC	CATTTG	348	6	-	Arabidopsis thaliana
HcNAC10	MYC	CAATTG	777	6	+	Arabidopsis thaliana
HcNAC10	MYC	CAATTG	790	6	+	Arabidopsis thaliana
HcNAC10	MYC	CATTTG	1020	6	+	Arabidopsis thaliana
HcNAC10	MBS	CAACTG	686	6	-	Arabidopsis thaliana	MYB binding site involved in drought-inducibility
HcNAC11	AAGAA-motif	GAAAGAA	325	7	-	Avena sativa
HcNAC11	G-Box	CACGTG	434	6	+	Pisum sativum	cis-acting regulatory element involved in light responsiveness
HcNAC11	MYB recognition site	CCGTTG	1174	6	+	Arabidopsis thaliana
HcNAC11	Myc	TCTCTTA	286	7	+	Arabidopsis thaliana
HcNAC11	Myc	TCTCTTA	317	7	+	Arabidopsis thaliana
HcNAC11	TATA-box	ATATAT	129	6	+	Brassica napus	core promoter element around -30 of transcription start
HcNAC11	TATA-box	TATATA	130	6	+	Arabidopsis thaliana	core promoter element around -30 of transcription start
HcNAC11	TATA-box	ATATAT	131	6	+	Brassica napus	core promoter element around -30 of transcription start
HcNAC11	TATA-box	TATA	132	4	+	Arabidopsis thaliana	core promoter element around -30 of transcription start
HcNAC11	TATA-box	ATATAA	358	6	+	Brassica oleracea	core promoter element around -30 of transcription start
HcNAC11	TATA-box	TATA	359	4	+	Arabidopsis thaliana	core promoter element around -30 of transcription start
HcNAC11	TATA-box	TATA	413	4	+	Arabidopsis thaliana	core promoter element around -30 of transcription start
HcNAC11	TATA-box	ATATAT	457	6	+	Brassica napus	core promoter element around -30 of transcription start
HcNAC11	TATA-box	TATA	458	4	+	Arabidopsis thaliana	core promoter element around -30 of transcription start
HcNAC11	TATA-box	TATACA	522	6	-	Helianthus annuus	core promoter element around -30 of transcription start
HcNAC11	TATA-box	TATATA	524	6	+	Arabidopsis thaliana	core promoter element around -30 of transcription start
HcNAC11	TATA-box	ATATAT	525	6	+	Brassica napus	core promoter element around -30 of transcription start
HcNAC11	TATA-box	TATATA	526	6	+	Arabidopsis thaliana	core promoter element around -30 of transcription start
HcNAC11	TATA-box	ATATAT	527	6	+	Brassica napus	core promoter element around -30 of transcription start
HcNAC11	TATA-box	TATATA	528	6	+	Arabidopsis thaliana	core promoter element around -30 of transcription start
HcNAC11	TATA-box	ATATAT	529	6	+	Brassica napus	core promoter element around -30 of transcription start
HcNAC11	TATA-box	TATATA	530	6	+	Arabidopsis thaliana	core promoter element around -30 of transcription start
HcNAC11	TATA-box	ATATAT	531	6	+	Brassica napus	core promoter element around -30 of transcription start
HcNAC11	TATA-box	TATATA	532	6	+	Arabidopsis thaliana	core promoter element around -30 of transcription start
HcNAC11	TATA-box	ATATAT	533	6	+	Brassica napus	core promoter element around -30 of transcription start
HcNAC11	TATA-box	TATATA	534	6	+	Arabidopsis thaliana	core promoter element around -30 of transcription start
HcNAC11	TATA-box	ATATAT	535	6	+	Brassica napus	core promoter element around -30 of transcription start
HcNAC11	TATA-box	TATATA	536	6	+	Arabidopsis thaliana	core promoter element around -30 of transcription start
HcNAC11	TATA-box	ATATAT	537	6	+	Brassica napus	core promoter element around -30 of transcription start
HcNAC11	TATA-box	TATATA	538	6	+	Arabidopsis thaliana	core promoter element around -30 of transcription start
HcNAC11	TATA-box	ATATAT	539	6	+	Brassica napus	core promoter element around -30 of transcription start
HcNAC11	TATA-box	TATATA	540	6	+	Arabidopsis thaliana	core promoter element around -30 of transcription start
HcNAC11	TATA-box	ATATAT	541	6	+	Brassica napus	core promoter element around -30 of transcription start
HcNAC11	TATA-box	TATATA	542	6	+	Arabidopsis thaliana	core promoter element around -30 of transcription start
HcNAC11	TATA-box	ATATAT	543	6	+	Brassica napus	core promoter element around -30 of transcription start
HcNAC11	TATA-box	TATATA	544	6	+	Arabidopsis thaliana	core promoter element around -30 of transcription start
HcNAC11	TATA-box	ATATAT	545	6	+	Brassica napus	core promoter element around -30 of transcription start
HcNAC11	TATA-box	TATATA	546	6	+	Arabidopsis thaliana	core promoter element around -30 of transcription start
HcNAC11	TATA-box	ATATAT	547	6	+	Brassica napus	core promoter element around -30 of transcription start
HcNAC11	TATA-box	TATATA	548	6	+	Arabidopsis thaliana	core promoter element around -30 of transcription start
HcNAC11	TATA-box	ATATAT	549	6	+	Brassica napus	core promoter element around -30 of transcription start
HcNAC11	TATA-box	TATATA	550	6	+	Arabidopsis thaliana	core promoter element around -30 of transcription start
HcNAC11	TATA-box	ATATAT	551	6	+	Brassica napus	core promoter element around -30 of transcription start
HcNAC11	TATA-box	TATATA	552	6	+	Arabidopsis thaliana	core promoter element around -30 of transcription start
HcNAC11	TATA-box	ATATAT	553	6	+	Brassica napus	core promoter element around -30 of transcription start
HcNAC11	TATA-box	TATATA	554	6	+	Arabidopsis thaliana	core promoter element around -30 of transcription start
HcNAC11	TATA-box	ATATAT	555	6	+	Brassica napus	core promoter element around -30 of transcription start
HcNAC11	TATA-box	TATATA	556	6	+	Arabidopsis thaliana	core promoter element around -30 of transcription start
HcNAC11	TATA-box	ATATAT	557	6	+	Brassica napus	core promoter element around -30 of transcription start
HcNAC11	TATA-box	TATATA	558	6	+	Arabidopsis thaliana	core promoter element around -30 of transcription start
HcNAC11	TATA-box	ATATAT	559	6	+	Brassica napus	core promoter element around -30 of transcription start
HcNAC11	TATA-box	TATATA	560	6	+	Arabidopsis thaliana	core promoter element around -30 of transcription start
HcNAC11	TATA-box	ATATAT	561	6	+	Brassica napus	core promoter element around -30 of transcription start
HcNAC11	TATA-box	TATATA	562	6	+	Arabidopsis thaliana	core promoter element around -30 of transcription start
HcNAC11	TATA-box	ATATAT	563	6	+	Brassica napus	core promoter element around -30 of transcription start
HcNAC11	TATA-box	TATATA	564	6	+	Arabidopsis thaliana	core promoter element around -30 of transcription start
HcNAC11	TATA-box	ATATAT	565	6	+	Brassica napus	core promoter element around -30 of transcription start
HcNAC11	TATA-box	TATATA	566	6	+	Arabidopsis thaliana	core promoter element around -30 of transcription start
HcNAC11	TATA-box	ATATAT	567	6	+	Brassica napus	core promoter element around -30 of transcription start
HcNAC11	TATA-box	TATATA	568	6	+	Arabidopsis thaliana	core promoter element around -30 of transcription start
HcNAC11	TATA-box	TATA	570	4	+	Arabidopsis thaliana	core promoter element around -30 of transcription start
HcNAC11	TATA-box	ATATAT	743	6	+	Brassica napus	core promoter element around -30 of transcription start
HcNAC11	TATA-box	TATATA	744	6	+	Arabidopsis thaliana	core promoter element around -30 of transcription start
HcNAC11	TATA-box	ATATAT	745	6	+	Brassica napus	core promoter element around -30 of transcription start
HcNAC11	TATA-box	TATATA	746	6	+	Arabidopsis thaliana	core promoter element around -30 of transcription start
HcNAC11	TATA-box	ATATAT	747	6	+	Brassica napus	core promoter element around -30 of transcription start
HcNAC11	TATA-box	TATATA	748	6	+	Arabidopsis thaliana	core promoter element around -30 of transcription start
HcNAC11	TATA-box	TATA	750	4	+	Arabidopsis thaliana	core promoter element around -30 of transcription start
HcNAC11	TATA-box	ATATAT	804	6	+	Brassica napus	core promoter element around -30 of transcription start
HcNAC11	TATA-box	TATA	805	4	+	Arabidopsis thaliana	core promoter element around -30 of transcription start
HcNAC11	TATA-box	TACATAAA	966	8	+	Oryza sativa	core promoter element around -30 of transcription start
HcNAC11	TATA-box	ATTATA	1154	6	+	Brassica napus	core promoter element around -30 of transcription start
HcNAC11	TATA-box	TATATAA	1155	7	-	Arabidopsis thaliana	core promoter element around -30 of transcription start
HcNAC11	TATA-box	TATATA	1156	6	-	Arabidopsis thaliana	core promoter element around -30 of transcription start
HcNAC11	TATA-box	ATATAT	1157	6	-	Brassica napus	core promoter element around -30 of transcription start
HcNAC11	TATA-box	TATATA	1158	6	-	Arabidopsis thaliana	core promoter element around -30 of transcription start
HcNAC11	TATA-box	TATA	1160	4	-	Arabidopsis thaliana	core promoter element around -30 of transcription start
HcNAC11	TATA-box	ATTATA	1223	6	+	Brassica napus	core promoter element around -30 of transcription start
HcNAC11	TATA-box	TATATAA	1224	7	-	Arabidopsis thaliana	core promoter element around -30 of transcription start
HcNAC11	TATA-box	TATATA	1225	6	-	Arabidopsis thaliana	core promoter element around -30 of transcription start
HcNAC11	TATA-box	ATATAA	1226	6	+	Brassica oleracea	core promoter element around -30 of transcription start
HcNAC11	TATA-box	TATA	1227	4	-	Arabidopsis thaliana	core promoter element around -30 of transcription start
HcNAC11	TATA-box	ATTATA	1275	6	+	Brassica napus	core promoter element around -30 of transcription start
HcNAC11	TATA-box	TATAA	1276	5	-	Arabidopsis thaliana	core promoter element around -30 of transcription start
HcNAC11	TATA-box	TATA	1277	4	-	Arabidopsis thaliana	core promoter element around -30 of transcription start
HcNAC11	TATA-box	ATTATA	1313	6	+	Brassica napus	core promoter element around -30 of transcription start
HcNAC11	TATA-box	TATAA	1314	5	-	Arabidopsis thaliana	core promoter element around -30 of transcription start
HcNAC11	TATA-box	TATA	1315	4	-	Arabidopsis thaliana	core promoter element around -30 of transcription start
HcNAC11	TATA-box	ccTATAAAaa	1370	9	-	Arabidopsis thaliana	core promoter element around -30 of transcription start
HcNAC11	TATA-box	ATATAA	1465	6	+	Brassica oleracea	core promoter element around -30 of transcription start
HcNAC11	TATA-box	TATA	1466	4	-	Arabidopsis thaliana	core promoter element around -30 of transcription start
HcNAC11	TATA-box	TATA	1483	4	-	Arabidopsis thaliana	core promoter element around -30 of transcription start
HcNAC11	TATA-box	ATTATA	1629	6	+	Brassica napus	core promoter element around -30 of transcription start
HcNAC11	TATA-box	TATATAA	1630	7	-	Arabidopsis thaliana	core promoter element around -30 of transcription start
HcNAC11	TATA-box	TATATA	1631	6	-	Arabidopsis thaliana	core promoter element around -30 of transcription start
HcNAC11	TATA-box	ATATAT	1632	6	-	Brassica napus	core promoter element around -30 of transcription start
HcNAC11	TATA-box	TATATA	1633	6	-	Arabidopsis thaliana	core promoter element around -30 of transcription start
HcNAC11	TATA-box	ATATAT	1634	6	-	Brassica napus	core promoter element around -30 of transcription start
HcNAC11	TATA-box	TATATA	1635	6	-	Arabidopsis thaliana	core promoter element around -30 of transcription start
HcNAC11	TATA-box	ATATAT	1636	6	-	Brassica napus	core promoter element around -30 of transcription start
HcNAC11	TATA-box	TATATA	1637	6	-	Arabidopsis thaliana	core promoter element around -30 of transcription start
HcNAC11	TATA-box	ATATAT	1638	6	-	Brassica napus	core promoter element around -30 of transcription start
HcNAC11	TATA-box	TATATA	1639	6	-	Arabidopsis thaliana	core promoter element around -30 of transcription start
HcNAC11	TATA-box	ATATAT	1640	6	-	Brassica napus	core promoter element around -30 of transcription start
HcNAC11	TATA-box	TATATA	1641	6	-	Arabidopsis thaliana	core promoter element around -30 of transcription start
HcNAC11	TATA-box	ATATAT	1642	6	-	Brassica napus	core promoter element around -30 of transcription start
HcNAC11	TATA-box	TATATA	1643	6	-	Arabidopsis thaliana	core promoter element around -30 of transcription start
HcNAC11	TATA-box	TATA	1645	4	-	Arabidopsis thaliana	core promoter element around -30 of transcription start
HcNAC11	TATA-box	TACAAAA	1775	7	-	Oryza sativa	core promoter element around -30 of transcription start
HcNAC11	TATA-box	ATTATA	1850	6	+	Brassica napus	core promoter element around -30 of transcription start
HcNAC11	TATA-box	TATATAA	1851	7	-	Arabidopsis thaliana	core promoter element around -30 of transcription start
HcNAC11	TATA-box	TATATA	1852	6	-	Arabidopsis thaliana	core promoter element around -30 of transcription start
HcNAC11	TATA-box	ATATAT	1853	6	-	Brassica napus	core promoter element around -30 of transcription start
HcNAC11	TATA-box	TATATA	1854	6	-	Arabidopsis thaliana	core promoter element around -30 of transcription start
HcNAC11	TATA-box	ATATAT	1855	6	-	Brassica napus	core promoter element around -30 of transcription start
HcNAC11	TATA-box	TATATA	1856	6	-	Arabidopsis thaliana	core promoter element around -30 of transcription start
HcNAC11	TATA-box	ATATAT	1857	6	-	Brassica napus	core promoter element around -30 of transcription start
HcNAC11	TATA-box	TATATA	1858	6	-	Arabidopsis thaliana	core promoter element around -30 of transcription start
HcNAC11	TATA-box	ATATAT	1859	6	-	Brassica napus	core promoter element around -30 of transcription start
HcNAC11	TATA-box	TATATA	1860	6	-	Arabidopsis thaliana	core promoter element around -30 of transcription start
HcNAC11	TATA-box	ATATAT	1861	6	-	Brassica napus	core promoter element around -30 of transcription start
HcNAC11	TATA-box	TATATA	1862	6	-	Arabidopsis thaliana	core promoter element around -30 of transcription start
HcNAC11	TATA-box	ATATAT	1863	6	-	Brassica napus	core promoter element around -30 of transcription start
HcNAC11	TATA-box	TATATA	1864	6	-	Arabidopsis thaliana	core promoter element around -30 of transcription start
HcNAC11	TATA-box	ATATAT	1865	6	-	Brassica napus	core promoter element around -30 of transcription start
HcNAC11	TATA-box	TATATA	1866	6	-	Arabidopsis thaliana	core promoter element around -30 of transcription start
HcNAC11	TATA-box	ATATAT	1867	6	-	Brassica napus	core promoter element around -30 of transcription start
HcNAC11	TATA-box	TATATA	1868	6	-	Arabidopsis thaliana	core promoter element around -30 of transcription start
HcNAC11	TATA-box	ATATAT	1869	6	-	Brassica napus	core promoter element around -30 of transcription start
HcNAC11	TATA-box	TATATA	1870	6	-	Arabidopsis thaliana	core promoter element around -30 of transcription start
HcNAC11	TATA-box	ATATAT	1871	6	-	Brassica napus	core promoter element around -30 of transcription start
HcNAC11	TATA-box	TATATA	1872	6	-	Arabidopsis thaliana	core promoter element around -30 of transcription start
HcNAC11	TATA-box	ATATAT	1873	6	-	Brassica napus	core promoter element around -30 of transcription start
HcNAC11	TATA-box	TATATA	1874	6	-	Arabidopsis thaliana	core promoter element around -30 of transcription start
HcNAC11	TATA-box	ATATAT	1875	6	-	Brassica napus	core promoter element around -30 of transcription start
HcNAC11	TATA-box	TATATA	1876	6	-	Arabidopsis thaliana	core promoter element around -30 of transcription start
HcNAC11	TATA-box	ATATAT	1877	6	-	Brassica napus	core promoter element around -30 of transcription start
HcNAC11	TATA-box	TATATA	1878	6	-	Arabidopsis thaliana	core promoter element around -30 of transcription start
HcNAC11	TATA-box	ATATAA	1879	6	+	Brassica oleracea	core promoter element around -30 of transcription start
HcNAC11	TATA-box	TATA	1880	4	-	Arabidopsis thaliana	core promoter element around -30 of transcription start
HcNAC11	TATA-box	TATATA	1925	6	-	Arabidopsis thaliana	core promoter element around -30 of transcription start
HcNAC11	TATA-box	TATA	1927	4	-	Arabidopsis thaliana	core promoter element around -30 of transcription start
HcNAC11	as-1	TGACG	449	5	-	Arabidopsis thaliana
HcNAC11	Box 4	ATTAAT	1254	6	-	Petroselinum crispum	part of a conserved DNA module involved in light responsiveness
HcNAC11	AT-rich element	ATAGAAATCAA	184	10	+	Glycine max	binding site of AT-rich DNA binding protein (ATBP-1)
HcNAC11	TATA	TATAAAAT	1227	8	+	Arabidopsis thaliana
HcNAC11	ERE	ATTTTAAA	1397	8	-	Nicotiana glutinos
HcNAC11	ERE	ATTTTAAA	1406	8	-	Nicotiana glutinos
HcNAC11	CAAT-box	CAAAT	30	5	+	Pisum sativum	common cis-acting element in promoter and enhancer regions
HcNAC11	CAAT-box	CAAAT	116	5	-	Pisum sativum	common cis-acting element in promoter and enhancer regions
HcNAC11	CAAT-box	CAAT	237	4	+	Nicotiana glutinosa
HcNAC11	CAAT-box	CAAT	335	4	-	Nicotiana glutinosa
HcNAC11	CAAT-box	CAAAT	421	5	-	Pisum sativum	common cis-acting element in promoter and enhancer regions
HcNAC11	CAAT-box	CAAT	494	4	+	Nicotiana glutinosa
HcNAC11	CAAT-box	CAAT	615	4	+	Nicotiana glutinosa
HcNAC11	CAAT-box	CAAT	617	4	-	Nicotiana glutinosa
HcNAC11	CAAT-box	CAAT	640	4	-	Nicotiana glutinosa
HcNAC11	CAAT-box	CAAT	696	4	+	Nicotiana glutinosa
HcNAC11	CAAT-box	CAAT	698	4	-	Nicotiana glutinosa
HcNAC11	CAAT-box	CAAAT	758	5	-	Pisum sativum	common cis-acting element in promoter and enhancer regions
HcNAC11	CAAT-box	CAAT	802	4	+	Nicotiana glutinosa
HcNAC11	CAAT-box	CAAT	836	4	+	Nicotiana glutinosa
HcNAC11	CAAT-box	CAAT	867	4	+	Nicotiana glutinosa
HcNAC11	CAAT-box	CAAT	891	4	+	Nicotiana glutinosa
HcNAC11	CAAT-box	CAACCAACTCC	974	10	-	Arabidopsis thaliana	common cis-acting element in promoter and enhancer regions
HcNAC11	CAAT-box	CAAAT	988	5	-	Pisum sativum	common cis-acting element in promoter and enhancer regions
HcNAC11	CAAT-box	CAAAT	994	5	-	Pisum sativum	common cis-acting element in promoter and enhancer regions
HcNAC11	CAAT-box	CAACCAACTCC	1032	10	-	Arabidopsis thaliana	common cis-acting element in promoter and enhancer regions
HcNAC11	CAAT-box	CAAAT	1046	5	-	Pisum sativum	common cis-acting element in promoter and enhancer regions
HcNAC11	CAAT-box	CAAAT	1052	5	-	Pisum sativum	common cis-acting element in promoter and enhancer regions
HcNAC11	CAAT-box	CAAT	1116	4	-	Nicotiana glutinosa
HcNAC11	CAAT-box	CAAAT	1218	5	-	Pisum sativum	common cis-acting element in promoter and enhancer regions
HcNAC11	CAAT-box	CAAAT	1251	5	+	Pisum sativum	common cis-acting element in promoter and enhancer regions
HcNAC11	CAAT-box	CAAT	1258	4	-	Nicotiana glutinosa
HcNAC11	CAAT-box	CAAAT	1345	5	-	Pisum sativum	common cis-acting element in promoter and enhancer regions
HcNAC11	CAAT-box	CAAAT	1507	5	-	Pisum sativum	common cis-acting element in promoter and enhancer regions
HcNAC11	CAAT-box	CAAAT	1513	5	-	Pisum sativum	common cis-acting element in promoter and enhancer regions
HcNAC11	CAAT-box	CAAT	1591	4	-	Nicotiana glutinosa
HcNAC11	CAAT-box	CAAAT	1711	5	-	Pisum sativum	common cis-acting element in promoter and enhancer regions
HcNAC11	CAAT-box	CAAAT	1717	5	-	Pisum sativum	common cis-acting element in promoter and enhancer regions
HcNAC11	CAAT-box	CAAAT	1723	5	-	Pisum sativum	common cis-acting element in promoter and enhancer regions
HcNAC11	CAAT-box	CAAT	1812	4	-	Nicotiana glutinosa
HcNAC11	CAAT-box	CAAT	2004	4	-	Nicotiana glutinosa
HcNAC11	CGTCA-motif	CGTCA	449	5	+	Hordeum vulgare	cis-acting regulatory element involved in the MeJA-responsiveness
HcNAC11	G-box	CACGTG	434	6	+	Arabidopsis thaliana	cis-acting regulatory element involved in light responsiveness
HcNAC11	G-box	CACGTC	447	6	+	Zea mays	cis-acting regulatory element involved in light responsiveness
HcNAC11	G-box	CACGTC	784	6	+	Zea mays	cis-acting regulatory element involved in light responsiveness
HcNAC11	G-box	CACGTC	1194	6	+	Zea mays	cis-acting regulatory element involved in light responsiveness
HcNAC11	AT~TATA-box	TATATA	130	6	+	Arabidopsis thaliana
HcNAC11	AT~TATA-box	TATATA	524	6	+	Arabidopsis thaliana
HcNAC11	AT~TATA-box	TATATA	526	6	+	Arabidopsis thaliana
HcNAC11	AT~TATA-box	TATATA	528	6	+	Arabidopsis thaliana
HcNAC11	AT~TATA-box	TATATA	530	6	+	Arabidopsis thaliana
HcNAC11	AT~TATA-box	TATATA	532	6	+	Arabidopsis thaliana
HcNAC11	AT~TATA-box	TATATA	534	6	+	Arabidopsis thaliana
HcNAC11	AT~TATA-box	TATATA	536	6	+	Arabidopsis thaliana
HcNAC11	AT~TATA-box	TATATA	538	6	+	Arabidopsis thaliana
HcNAC11	AT~TATA-box	TATATA	540	6	+	Arabidopsis thaliana
HcNAC11	AT~TATA-box	TATATA	542	6	+	Arabidopsis thaliana
HcNAC11	AT~TATA-box	TATATA	544	6	+	Arabidopsis thaliana
HcNAC11	AT~TATA-box	TATATA	546	6	+	Arabidopsis thaliana
HcNAC11	AT~TATA-box	TATATA	548	6	+	Arabidopsis thaliana
HcNAC11	AT~TATA-box	TATATA	550	6	+	Arabidopsis thaliana
HcNAC11	AT~TATA-box	TATATA	552	6	+	Arabidopsis thaliana
HcNAC11	AT~TATA-box	TATATA	554	6	+	Arabidopsis thaliana
HcNAC11	AT~TATA-box	TATATA	556	6	+	Arabidopsis thaliana
HcNAC11	AT~TATA-box	TATATA	558	6	+	Arabidopsis thaliana
HcNAC11	AT~TATA-box	TATATA	560	6	+	Arabidopsis thaliana
HcNAC11	AT~TATA-box	TATATA	562	6	+	Arabidopsis thaliana
HcNAC11	AT~TATA-box	TATATA	564	6	+	Arabidopsis thaliana
HcNAC11	AT~TATA-box	TATATA	566	6	+	Arabidopsis thaliana
HcNAC11	AT~TATA-box	TATATA	568	6	+	Arabidopsis thaliana
HcNAC11	AT~TATA-box	TATATA	744	6	+	Arabidopsis thaliana
HcNAC11	AT~TATA-box	TATATA	746	6	+	Arabidopsis thaliana
HcNAC11	AT~TATA-box	TATATA	748	6	+	Arabidopsis thaliana
HcNAC11	AT~TATA-box	TATATA	1156	6	-	Arabidopsis thaliana
HcNAC11	AT~TATA-box	TATATA	1158	6	-	Arabidopsis thaliana
HcNAC11	AT~TATA-box	TATATA	1225	6	-	Arabidopsis thaliana
HcNAC11	AT~TATA-box	TATATA	1631	6	-	Arabidopsis thaliana
HcNAC11	AT~TATA-box	TATATA	1633	6	-	Arabidopsis thaliana
HcNAC11	AT~TATA-box	TATATA	1635	6	-	Arabidopsis thaliana
HcNAC11	AT~TATA-box	TATATA	1637	6	-	Arabidopsis thaliana
HcNAC11	AT~TATA-box	TATATA	1639	6	-	Arabidopsis thaliana
HcNAC11	AT~TATA-box	TATATA	1641	6	-	Arabidopsis thaliana
HcNAC11	AT~TATA-box	TATATA	1643	6	-	Arabidopsis thaliana
HcNAC11	AT~TATA-box	TATATA	1852	6	-	Arabidopsis thaliana
HcNAC11	AT~TATA-box	TATATA	1854	6	-	Arabidopsis thaliana
HcNAC11	AT~TATA-box	TATATA	1856	6	-	Arabidopsis thaliana
HcNAC11	AT~TATA-box	TATATA	1858	6	-	Arabidopsis thaliana
HcNAC11	AT~TATA-box	TATATA	1860	6	-	Arabidopsis thaliana
HcNAC11	AT~TATA-box	TATATA	1862	6	-	Arabidopsis thaliana
HcNAC11	AT~TATA-box	TATATA	1864	6	-	Arabidopsis thaliana
HcNAC11	AT~TATA-box	TATATA	1866	6	-	Arabidopsis thaliana
HcNAC11	AT~TATA-box	TATATA	1868	6	-	Arabidopsis thaliana
HcNAC11	AT~TATA-box	TATATA	1870	6	-	Arabidopsis thaliana
HcNAC11	AT~TATA-box	TATATA	1872	6	-	Arabidopsis thaliana
HcNAC11	AT~TATA-box	TATATA	1874	6	-	Arabidopsis thaliana
HcNAC11	AT~TATA-box	TATATA	1876	6	-	Arabidopsis thaliana
HcNAC11	AT~TATA-box	TATATA	1878	6	-	Arabidopsis thaliana
HcNAC11	AT~TATA-box	TATATA	1925	6	-	Arabidopsis thaliana
HcNAC11	O2-site	GTTGACGTGA	446	9	-	Zea mays	cis-acting regulatory element involved in zein metabolism regulation
HcNAC11	O2-site	GATGATGTGG	620	10	+	Zea mays	cis-acting regulatory element involved in zein metabolism regulation
HcNAC11		motif_sequence	41	4	+	organism	short_function
HcNAC11		motif_sequence	122	4	-	organism	short_function
HcNAC11		motif_sequence	417	4	-	organism	short_function
HcNAC11		motif_sequence	933	4	-	organism	short_function
HcNAC11		motif_sequence	947	4	-	organism	short_function
HcNAC11		motif_sequence	1122	4	-	organism	short_function
HcNAC11		motif_sequence	1182	4	+	organism	short_function
HcNAC11		motif_sequence	1438	4	-	organism	short_function
HcNAC11		motif_sequence	1448	4	-	organism	short_function
HcNAC11		motif_sequence	1597	4	-	organism	short_function
HcNAC11		motif_sequence	1818	4	-	organism	short_function
HcNAC11	ABRE	GACACGTGGC	432	9	-	Triticum aestivum	cis-acting element involved in the abscisic acid responsiveness
HcNAC11	ABRE	CACGTG	434	6	+	Arabidopsis thaliana	cis-acting element involved in the abscisic acid responsiveness
HcNAC11	ABRE	ACGTG	435	5	+	Arabidopsis thaliana	cis-acting element involved in the abscisic acid responsiveness
HcNAC11	ABRE	ACGTG	447	5	-	Arabidopsis thaliana	cis-acting element involved in the abscisic acid responsiveness
HcNAC11	ABRE	ACGTG	784	5	-	Arabidopsis thaliana	cis-acting element involved in the abscisic acid responsiveness
HcNAC11	ABRE	ACGTG	1194	5	-	Arabidopsis thaliana	cis-acting element involved in the abscisic acid responsiveness
HcNAC11	3-AF1 binding site	TAAGAGAGGAA	1454	10	+	Solanum tuberosum	light responsive element
HcNAC11	Unnamed__1	CGTGG	428	5	+	Zea mays
HcNAC11	Unnamed__1	GCCACGTGGC	432	9	+	Petunia sp.
HcNAC11	Unnamed__1	CGTGG	433	5	-	Zea mays
HcNAC11	Unnamed__1	CGTGG	765	5	+	Zea mays
HcNAC11	Unnamed__1	CGTGG	778	5	-	Zea mays
HcNAC11	TCT-motif	TCTTAC	319	6	+	Arabidopsis thaliana	part of a light responsive element
HcNAC11	CCAAT-box	CAACGG	1174	6	-	Hordeum vulgare	MYBHv1 binding site
HcNAC11	Myb	TAACTG	158	6	-	Arabidopsis thaliana
HcNAC11	Myb	TAACTG	381	6	-	Arabidopsis thaliana
HcNAC11	MYC	CATTTG	115	6	+	Arabidopsis thaliana
HcNAC11	MYC	CATGTG	221	6	-	Arabidopsis thaliana
HcNAC11	MYC	CAATTG	615	6	+	Arabidopsis thaliana
HcNAC11	MYC	CATGTG	634	6	+	Arabidopsis thaliana
HcNAC11	MYC	CATGTG	677	6	-	Arabidopsis thaliana
HcNAC11	MYC	CAATTG	696	6	+	Arabidopsis thaliana
HcNAC11	TCCC-motif	TCTCCCT	945	7	-	Spinacia oleracea	part of a light responsive element
HcNAC11	TCCC-motif	TCTCCCT	1446	7	-	Spinacia oleracea	part of a light responsive element
HcNAC11	WRE3	CCACCT	1752	6	-	Pisum sativum
HcNAC11	STRE	AGGGG	1006	5	+	Arabidopsis thaliana
HcNAC11	STRE	AGGGG	1761	5	+	Arabidopsis thaliana
HcNAC11	RY-element	CATGCATG	223	8	+	Helianthus annuus	cis-acting regulatory element involved in seed-specific regulation
HcNAC11	RY-element	CATGCATG	679	8	+	Helianthus annuus	cis-acting regulatory element involved in seed-specific regulation
HcNAC11	TGACG-motif	TGACG	449	5	-	Hordeum vulgare	cis-acting regulatory element involved in the MeJA-responsiveness
HcNAC11	Unnamed__4	CTCC	179	4	+	Petroselinum hortense
HcNAC11	Unnamed__4	CTCC	230	4	-	Petroselinum hortense
HcNAC11	Unnamed__4	CTCC	947	4	-	Petroselinum hortense
HcNAC11	Unnamed__4	CTCC	974	4	-	Petroselinum hortense
HcNAC11	Unnamed__4	CTCC	1032	4	-	Petroselinum hortense
HcNAC11	Unnamed__4	CTCC	1122	4	-	Petroselinum hortense
HcNAC11	Unnamed__4	CTCC	1241	4	-	Petroselinum hortense
HcNAC11	Unnamed__4	CTCC	1444	4	-	Petroselinum hortense
HcNAC11	Unnamed__4	CTCC	1448	4	-	Petroselinum hortense
HcNAC11	Unnamed__4	CTCC	1487	4	-	Petroselinum hortense
HcNAC11	Unnamed__4	CTCC	1539	4	-	Petroselinum hortense
HcNAC11	Unnamed__4	CTCC	1597	4	-	Petroselinum hortense
HcNAC11	Unnamed__4	CTCC	1746	4	-	Petroselinum hortense
HcNAC11	Unnamed__4	CTCC	1750	4	-	Petroselinum hortense
HcNAC11	Unnamed__4	CTCC	1759	4	-	Petroselinum hortense
HcNAC11	Unnamed__4	CTCC	1919	4	+	Petroselinum hortense
HcNAC11	Unnamed__2	AACCTAACCT	1560	9	-	Petroselinum hortense
HcNAC11	CAT-box	GCCACT	1127	6	+	Arabidopsis thaliana	cis-acting regulatory element related to meristem expression
HcNAC11	CAT-box	GCCACT	1602	6	+	Arabidopsis thaliana	cis-acting regulatory element related to meristem expression
HcNAC11	CAT-box	GCCACT	1823	6	+	Arabidopsis thaliana	cis-acting regulatory element related to meristem expression
HcNAC11	MRE	AACCTAA	1375	7	-	Petroselinum crispum	MYB binding site involved in light responsiveness
HcNAC12	Box 4	ATTAAT	568	6	+	Petroselinum crispum	part of a conserved DNA module involved in light responsiveness
HcNAC12	Box 4	ATTAAT	1314	6	-	Petroselinum crispum	part of a conserved DNA module involved in light responsiveness
HcNAC12	Box 4	ATTAAT	1387	6	-	Petroselinum crispum	part of a conserved DNA module involved in light responsiveness
HcNAC12	Box 4	ATTAAT	1417	6	-	Petroselinum crispum	part of a conserved DNA module involved in light responsiveness
HcNAC12	Box 4	ATTAAT	1564	6	-	Petroselinum crispum	part of a conserved DNA module involved in light responsiveness
HcNAC12	TATA	TATAAAAT	728	8	-	Arabidopsis thaliana
HcNAC12	TATA	TATAAAAT	955	8	-	Arabidopsis thaliana
HcNAC12	telo-box	AAACCCTAACCCTAA	1762	15	+	Nicotiana tabacum
HcNAC12	ERE	ATTTTAAA	504	8	-	Nicotiana glutinos
HcNAC12	ERE	ATTTTAAA	679	8	+	Nicotiana glutinos
HcNAC12	CAAT-box	CAAT	88	4	-	Nicotiana glutinosa
HcNAC12	CAAT-box	CAAAT	210	5	-	Pisum sativum	common cis-acting element in promoter and enhancer regions
HcNAC12	CAAT-box	CAAT	240	4	-	Nicotiana glutinosa
HcNAC12	CAAT-box	CAAAT	329	5	+	Pisum sativum	common cis-acting element in promoter and enhancer regions
HcNAC12	CAAT-box	CAAAT	395	5	-	Pisum sativum	common cis-acting element in promoter and enhancer regions
HcNAC12	CAAT-box	CAAT	405	4	+	Nicotiana glutinosa
HcNAC12	CAAT-box	CAAAT	422	5	+	Pisum sativum	common cis-acting element in promoter and enhancer regions
HcNAC12	CAAT-box	CAAT	440	4	+	Nicotiana glutinosa
HcNAC12	CAAT-box	CAAT	444	4	-	Nicotiana glutinosa
HcNAC12	CAAT-box	CAAT	518	4	+	Nicotiana glutinosa
HcNAC12	CAAT-box	CAAT	548	4	-	Nicotiana glutinosa
HcNAC12	CAAT-box	CAAAT	553	5	-	Pisum sativum	common cis-acting element in promoter and enhancer regions
HcNAC12	CAAT-box	CAAT	558	4	-	Nicotiana glutinosa
HcNAC12	CAAT-box	CAAAT	563	5	-	Pisum sativum	common cis-acting element in promoter and enhancer regions
HcNAC12	CAAT-box	CAAT	658	4	+	Nicotiana glutinosa
HcNAC12	CAAT-box	CAAT	829	4	+	Nicotiana glutinosa
HcNAC12	CAAT-box	CAAAT	927	5	+	Pisum sativum	common cis-acting element in promoter and enhancer regions
HcNAC12	CAAT-box	CAAAT	1000	5	-	Pisum sativum	common cis-acting element in promoter and enhancer regions
HcNAC12	CAAT-box	CAAAT	1006	5	-	Pisum sativum	common cis-acting element in promoter and enhancer regions
HcNAC12	CAAT-box	CCAAT	1136	5	+	Arabidopsis thaliana	common cis-acting element in promoter and enhancer regions
HcNAC12	CAAT-box	CAAT	1137	4	+	Nicotiana glutinosa
HcNAC12	CAAT-box	CAAAT	1166	5	-	Pisum sativum	common cis-acting element in promoter and enhancer regions
HcNAC12	CAAT-box	CAAT	1177	4	+	Nicotiana glutinosa
HcNAC12	CAAT-box	CAAT	1202	4	+	Nicotiana glutinosa
HcNAC12	CAAT-box	CAAAT	1294	5	-	Pisum sativum	common cis-acting element in promoter and enhancer regions
HcNAC12	CAAT-box	CAAT	1349	4	+	Nicotiana glutinosa
HcNAC12	CAAT-box	CAAT	1370	4	+	Nicotiana glutinosa
HcNAC12	CAAT-box	CAAT	1391	4	-	Nicotiana glutinosa
HcNAC12	CAAT-box	CAAAT	1463	5	+	Pisum sativum	common cis-acting element in promoter and enhancer regions
HcNAC12	CAAT-box	CCAAT	1483	5	+	Arabidopsis thaliana	common cis-acting element in promoter and enhancer regions
HcNAC12	CAAT-box	CAAT	1484	4	+	Nicotiana glutinosa
HcNAC12	CAAT-box	CAAAT	1525	5	+	Pisum sativum	common cis-acting element in promoter and enhancer regions
HcNAC12	CAAT-box	CAAAT	1574	5	+	Pisum sativum	common cis-acting element in promoter and enhancer regions
HcNAC12	CAAT-box	CAAT	1655	4	+	Nicotiana glutinosa
HcNAC12	CAAT-box	CAAAT	1744	5	+	Pisum sativum	common cis-acting element in promoter and enhancer regions
HcNAC12	CAAT-box	CAAAT	1883	5	+	Pisum sativum	common cis-acting element in promoter and enhancer regions
HcNAC12	G-box	CACGTG	823	6	+	Arabidopsis thaliana	cis-acting regulatory element involved in light responsiveness
HcNAC12	G-box	TACGTG	1584	6	+	Arabidopsis thaliana	cis-acting regulatory element involved in light responsiveness
HcNAC12	G-box	CACGTC	1648	6	+	Zea mays	cis-acting regulatory element involved in light responsiveness
HcNAC12	G-box	GCCACGTGGA	1986	9	+	Arabidopsis thaliana	cis-acting regulatory element involved in light responsiveness
HcNAC12	G-box	CACGTG	1988	6	-	Arabidopsis thaliana	cis-acting regulatory element involved in light responsiveness
HcNAC12	Myb-binding site	CAACAG	1030	6	+	Nicotiana tabacum
HcNAC12	GC-motif	CCCCCG	1825	6	+	Zea mays	enhancer-like element involved in anoxic specific inducibility
HcNAC12	AAGAA-motif	gGTAAAGAAA	492	9	-	Avena sativa
HcNAC12	G-Box	CACGTT	434	6	-	Pisum sativum	cis-acting regulatory element involved in light responsiveness
HcNAC12	G-Box	CACGTG	823	6	+	Pisum sativum	cis-acting regulatory element involved in light responsiveness
HcNAC12	G-Box	CACGTT	834	6	+	Pisum sativum	cis-acting regulatory element involved in light responsiveness
HcNAC12	G-Box	CACGTT	1341	6	+	Pisum sativum	cis-acting regulatory element involved in light responsiveness
HcNAC12	G-Box	CACGTT	1546	6	-	Pisum sativum	cis-acting regulatory element involved in light responsiveness
HcNAC12	G-Box	CACGTG	1988	6	-	Pisum sativum	cis-acting regulatory element involved in light responsiveness
HcNAC12	ARE	AAACCA	269	6	+	Zea mays	cis-acting regulatory element essential for the anaerobic induction
HcNAC12	Box III	atCATTTTCACt	1057	11	+	Pisum sativum	protein binding site
HcNAC12	MYB-like sequence	TAACCA	806	6	-	Arabidopsis thaliana
HcNAC12	DRE core	GCCGAC	1890	6	+	Arabidopsis thaliana
HcNAC12	DRE core	GCCGAC	1920	6	+	Arabidopsis thaliana
HcNAC12	Myc	TCTCTTA	1636	7	+	Arabidopsis thaliana
HcNAC12	Sp1	GGGCGG	1619	6	-	Oryza sativa	light responsive element
HcNAC12	TGA-element	AACGAC	778	6	+	Brassica oleracea	auxin-responsive element
HcNAC12	TGA-element	AACGAC	1126	6	+	Brassica oleracea	auxin-responsive element
HcNAC12	TATA-box	ATATAA	159	6	+	Brassica oleracea	core promoter element around -30 of transcription start
HcNAC12	TATA-box	TATA	160	4	+	Arabidopsis thaliana	core promoter element around -30 of transcription start
HcNAC12	TATA-box	TATATA	251	6	+	Arabidopsis thaliana	core promoter element around -30 of transcription start
HcNAC12	TATA-box	TATA	253	4	+	Arabidopsis thaliana	core promoter element around -30 of transcription start
HcNAC12	TATA-box	TATA	258	4	+	Arabidopsis thaliana	core promoter element around -30 of transcription start
HcNAC12	TATA-box	ATATAT	314	6	+	Brassica napus	core promoter element around -30 of transcription start
HcNAC12	TATA-box	TATATA	315	6	+	Arabidopsis thaliana	core promoter element around -30 of transcription start
[truncated: 17,439 more rows]
