# Supplementary material for: Genome-wide identification of the NAC family in Hemerocallis citrina and functional analysis of HcNAC35 in response to abiotic stress in watermelon
Source: Front Plant Sci. 2024 Oct 14;15:1474589. doi: 10.3389/fpls.2024.1474589 (PMC11513300; doi:10.3389/fpls.2024.1474589)
Supplement: Supplementary file 8 [file Table8.xlsx]

## Sheet: Sheet1
Supplementary Table 8. Distributions and numbers of 21 typical cis-acting elements of the HcNAC genes
Gene Name	Position1	Position2	Element
HcNAC4	71	23	circadian
HcNAC6	1342	1390	circadian
HcNAC10	1251	1203	circadian
HcNAC14	999	951	circadian
HcNAC17	1724	1676	circadian
HcNAC21	968	920	circadian
HcNAC22	912	864	circadian
HcNAC25	210	162	circadian
HcNAC31	1464	1512	circadian
HcNAC33	1058	1106	circadian
HcNAC38	69	117	circadian
HcNAC43	414	462	circadian
HcNAC43	744	792	circadian
HcNAC44	1595	1643	circadian
HcNAC49	917	965	circadian
HcNAC49	1131	1083	circadian
HcNAC52	83	131	circadian
HcNAC57	756	804	circadian
HcNAC67	1464	1416	circadian
HcNAC73	1959	1911	circadian
HcNAC74	606	558	circadian
HcNAC82	1127	1079	circadian
HcNAC82	1971	1923	circadian
HcNAC85	1025	1073	circadian
HcNAC90	722	674	circadian
HcNAC92	85	37	circadian
HcNAC96	1570	1522	circadian
HcNAC105	1642	1690	circadian
HcNAC110	1665	1617	circadian
HcNAC4	336	291	CAT-box
HcNAC4	1169	1124	CAT-box
HcNAC5	759	714	CAT-box
HcNAC6	1824	1779	CAT-box
HcNAC7	102	57	CAT-box
HcNAC10	1561	1516	CAT-box
HcNAC11	1107	1152	CAT-box
HcNAC11	1582	1627	CAT-box
HcNAC11	1803	1848	CAT-box
HcNAC14	1189	1234	CAT-box
HcNAC14	1647	1692	CAT-box
HcNAC14	1828	1783	CAT-box
HcNAC15	1696	1741	CAT-box
HcNAC16	500	545	CAT-box
HcNAC17	1154	1109	CAT-box
HcNAC17	1379	1424	CAT-box
HcNAC18	113	158	CAT-box
HcNAC19	91	46	CAT-box
HcNAC23	1129	1174	CAT-box
HcNAC25	54	99	CAT-box
HcNAC27	792	747	CAT-box
HcNAC27	851	806	CAT-box
HcNAC32	169	214	CAT-box
HcNAC32	258	213	CAT-box
HcNAC34	620	575	CAT-box
HcNAC35	260	305	CAT-box
HcNAC35	338	293	CAT-box
HcNAC35	1283	1328	CAT-box
HcNAC36	974	929	CAT-box
HcNAC38	444	489	CAT-box
HcNAC39	1088	1133	CAT-box
HcNAC39	1977	2022	CAT-box
HcNAC42	501	546	CAT-box
HcNAC43	1239	1284	CAT-box
HcNAC46	825	780	CAT-box
HcNAC46	1395	1440	CAT-box
HcNAC48	1297	1252	CAT-box
HcNAC49	789	834	CAT-box
HcNAC50	697	652	CAT-box
HcNAC53	196	241	CAT-box
HcNAC53	407	362	CAT-box
HcNAC53	519	474	CAT-box
HcNAC55	1689	1734	CAT-box
HcNAC61	1550	1595	CAT-box
HcNAC62	1550	1595	CAT-box
HcNAC64	219	264	CAT-box
HcNAC71	511	556	CAT-box
HcNAC77	429	474	CAT-box
HcNAC78	94	139	CAT-box
HcNAC79	1452	1407	CAT-box
HcNAC81	1172	1127	CAT-box
HcNAC83	339	294	CAT-box
HcNAC85	1536	1491	CAT-box
HcNAC85	1902	1947	CAT-box
HcNAC87	249	294	CAT-box
HcNAC88	30	75	CAT-box
HcNAC92	1546	1591	CAT-box
HcNAC95	2	47	CAT-box
HcNAC95	1538	1583	CAT-box
HcNAC98	644	599	CAT-box
HcNAC99	294	339	CAT-box
HcNAC104	610	565	CAT-box
HcNAC104	630	585	CAT-box
HcNAC107	1021	1066	CAT-box
HcNAC111	325	370	CAT-box
HcNAC112	1477	1522	CAT-box
HcNAC59	1848	1803	CAT-box
HcNAC106	980	1025	CAT-box
HcNAC1	1490	1535	Myb-binding site
HcNAC4	1577	1532	Myb-binding site
HcNAC7	16	61	Myb-binding site
HcNAC9	1809	1764	Myb-binding site
HcNAC9	1846	1891	Myb-binding site
HcNAC10	1069	1114	Myb-binding site
HcNAC12	1010	1055	Myb-binding site
HcNAC13	483	438	Myb-binding site
HcNAC15	1080	1035	Myb-binding site
HcNAC17	1012	1057	Myb-binding site
HcNAC17	1077	1032	Myb-binding site
HcNAC20	1126	1081	Myb-binding site
HcNAC20	1692	1647	Myb-binding site
HcNAC21	61	16	Myb-binding site
HcNAC22	1616	1661	Myb-binding site
HcNAC23	679	634	Myb-binding site
HcNAC23	761	716	Myb-binding site
HcNAC23	810	765	Myb-binding site
HcNAC24	960	1005	Myb-binding site
HcNAC24	1697	1652	Myb-binding site
HcNAC25	1166	1211	Myb-binding site
HcNAC25	1551	1506	Myb-binding site
HcNAC27	1078	1033	Myb-binding site
HcNAC30	1477	1522	Myb-binding site
HcNAC31	1390	1435	Myb-binding site
HcNAC34	962	917	Myb-binding site
HcNAC41	1254	1299	Myb-binding site
HcNAC42	507	462	Myb-binding site
HcNAC42	644	599	Myb-binding site
HcNAC43	1778	1823	Myb-binding site
HcNAC44	671	626	Myb-binding site
HcNAC46	39	-6	Myb-binding site
HcNAC46	1879	1834	Myb-binding site
HcNAC49	529	484	Myb-binding site
HcNAC52	744	789	Myb-binding site
HcNAC52	754	799	Myb-binding site
HcNAC53	673	628	Myb-binding site
HcNAC54	220	175	Myb-binding site
HcNAC54	495	450	Myb-binding site
HcNAC55	457	412	Myb-binding site
HcNAC55	1592	1637	Myb-binding site
HcNAC55	1660	1705	Myb-binding site
HcNAC59	325	280	Myb-binding site
HcNAC61	467	422	Myb-binding site
HcNAC62	467	422	Myb-binding site
HcNAC63	59	104	Myb-binding site
HcNAC63	328	373	Myb-binding site
HcNAC65	1531	1576	Myb-binding site
HcNAC66	469	424	Myb-binding site
HcNAC66	646	691	Myb-binding site
HcNAC66	1038	993	Myb-binding site
HcNAC68	590	545	Myb-binding site
HcNAC68	1216	1171	Myb-binding site
HcNAC68	1233	1278	Myb-binding site
HcNAC71	272	317	Myb-binding site
HcNAC74	1664	1709	Myb-binding site
HcNAC75	394	349	Myb-binding site
HcNAC75	912	867	Myb-binding site
HcNAC76	595	550	Myb-binding site
HcNAC76	1972	1927	Myb-binding site
HcNAC77	481	436	Myb-binding site
HcNAC77	961	916	Myb-binding site
HcNAC78	1791	1746	Myb-binding site
HcNAC79	703	748	Myb-binding site
HcNAC79	863	908	Myb-binding site
HcNAC81	487	442	Myb-binding site
HcNAC82	707	752	Myb-binding site
HcNAC84	185	140	Myb-binding site
HcNAC84	1339	1294	Myb-binding site
HcNAC85	1155	1110	Myb-binding site
HcNAC90	163	118	Myb-binding site
HcNAC92	1608	1653	Myb-binding site
HcNAC93	881	836	Myb-binding site
HcNAC93	1095	1050	Myb-binding site
HcNAC94	1064	1109	Myb-binding site
HcNAC94	1295	1250	Myb-binding site
HcNAC94	1405	1450	Myb-binding site
HcNAC94	1436	1481	Myb-binding site
HcNAC97	1100	1145	Myb-binding site
HcNAC98	202	247	Myb-binding site
HcNAC100	1214	1169	Myb-binding site
HcNAC101	1004	959	Myb-binding site
HcNAC103	1630	1585	Myb-binding site
HcNAC104	284	329	Myb-binding site
HcNAC104	531	576	Myb-binding site
HcNAC105	1847	1892	Myb-binding site
HcNAC107	178	133	Myb-binding site
HcNAC110	39	-6	Myb-binding site
HcNAC111	1747	1792	Myb-binding site
HcNAC112	392	347	Myb-binding site
HcNAC112	481	436	Myb-binding site
HcNAC1	192	147	MYC
HcNAC2	423	468	MYC
HcNAC2	1201	1246	MYC
HcNAC3	810	765	MYC
HcNAC4	57	12	MYC
HcNAC4	204	159	MYC
HcNAC4	641	686	MYC
HcNAC4	1232	1277	MYC
HcNAC4	1676	1631	MYC
HcNAC4	1710	1755	MYC
HcNAC5	157	202	MYC
HcNAC5	581	626	MYC
HcNAC6	471	426	MYC
HcNAC6	552	597	MYC
HcNAC6	1092	1047	MYC
HcNAC6	1929	1974	MYC
HcNAC7	1022	977	MYC
HcNAC7	1082	1037	MYC
HcNAC7	1140	1185	MYC
HcNAC7	1519	1564	MYC
HcNAC8	364	409	MYC
HcNAC8	415	460	MYC
HcNAC8	636	681	MYC
HcNAC8	734	779	MYC
HcNAC8	743	788	MYC
HcNAC9	1539	1494	MYC
HcNAC9	1549	1504	MYC
HcNAC10	185	230	MYC
HcNAC10	368	323	MYC
HcNAC10	757	802	MYC
HcNAC10	770	815	MYC
HcNAC10	1000	1045	MYC
HcNAC11	95	140	MYC
HcNAC11	241	196	MYC
HcNAC11	595	640	MYC
HcNAC11	614	659	MYC
HcNAC11	697	652	MYC
HcNAC11	676	721	MYC
HcNAC12	161	116	MYC
HcNAC12	163	128	MYC
HcNAC13	74	29	MYC
HcNAC13	284	329	MYC
HcNAC13	1387	1432	MYC
HcNAC13	1599	1554	MYC
HcNAC13	1698	1653	MYC
HcNAC14	92	47	MYC
HcNAC14	106	151	MYC
HcNAC14	941	896	MYC
HcNAC14	1947	1902	MYC
HcNAC15	199	154	MYC
HcNAC15	401	446	MYC
HcNAC15	727	772	MYC
HcNAC15	863	908	MYC
HcNAC15	1365	1320	MYC
HcNAC16	369	414	MYC
HcNAC16	806	851	MYC
HcNAC16	1691	1646	MYC
HcNAC17	545	590	MYC
HcNAC17	1484	1529	MYC
HcNAC17	1975	1930	MYC
HcNAC17	1937	1982	MYC
HcNAC17	1998	1953	MYC
HcNAC17	1960	2005	MYC
HcNAC17	1970	2015	MYC
HcNAC18	1571	1616	MYC
HcNAC19	123	168	MYC
HcNAC19	997	952	MYC
HcNAC19	1330	1375	MYC
HcNAC20	195	240	MYC
HcNAC20	514	469	MYC
HcNAC20	828	873	MYC
HcNAC20	1789	1744	MYC
HcNAC20	1831	1786	MYC
HcNAC21	403	448	MYC
HcNAC21	822	777	MYC
HcNAC21	907	952	MYC
HcNAC21	1133	1088	MYC
HcNAC22	42	87	MYC
HcNAC22	89	44	MYC
HcNAC22	253	208	MYC
HcNAC23	543	588	MYC
HcNAC23	1304	1349	MYC
HcNAC23	1769	1724	MYC
HcNAC23	1858	1813	MYC
HcNAC23	1883	1838	MYC
HcNAC24	976	1021	MYC
HcNAC25	1664	1619	MYC
HcNAC25	1698	1743	MYC
HcNAC26	80	125	MYC
HcNAC27	1319	1274	MYC
HcNAC27	1706	1751	MYC
HcNAC28	42	-3	MYC
HcNAC28	21	66	MYC
HcNAC28	252	207	MYC
HcNAC28	540	495	MYC
HcNAC29	93	48	MYC
HcNAC29	246	201	MYC
HcNAC29	264	219	MYC
HcNAC29	390	435	MYC
HcNAC29	1108	1063	MYC
HcNAC29	1118	1163	MYC
HcNAC31	446	401	MYC
HcNAC31	896	941	MYC
HcNAC31	1105	1060	MYC
HcNAC31	1262	1217	MYC
HcNAC32	259	304	MYC
HcNAC32	561	606	MYC
HcNAC33	202	247	MYC
HcNAC34	66	111	MYC
HcNAC34	525	480	MYC
HcNAC34	1445	1400	MYC
HcNAC34	1730	1775	MYC
HcNAC35	797	842	MYC
HcNAC35	1206	1161	MYC
HcNAC36	181	136	MYC
HcNAC36	350	395	MYC
HcNAC36	1256	1211	MYC
HcNAC36	1597	1552	MYC
HcNAC38	238	193	MYC
HcNAC38	931	976	MYC
HcNAC38	1126	1171	MYC
HcNAC38	1980	1935	MYC
HcNAC39	196	241	MYC
HcNAC39	1504	1459	MYC
HcNAC40	47	92	MYC
HcNAC40	653	698	MYC
HcNAC40	817	772	MYC
HcNAC40	1657	1702	MYC
HcNAC41	721	766	MYC
HcNAC41	848	893	MYC
HcNAC41	899	944	MYC
HcNAC41	976	931	MYC
HcNAC41	1181	1226	MYC
HcNAC41	1453	1408	MYC
HcNAC41	1419	1464	MYC
HcNAC41	1644	1689	MYC
HcNAC42	889	844	MYC
HcNAC42	976	1021	MYC
HcNAC43	464	509	MYC
HcNAC43	1127	1172	MYC
HcNAC45	646	691	MYC
HcNAC45	1235	1190	MYC
HcNAC46	358	403	MYC
HcNAC46	1557	1602	MYC
HcNAC47	940	895	MYC
HcNAC48	391	346	MYC
HcNAC48	951	906	MYC
HcNAC48	1177	1132	MYC
HcNAC49	900	855	MYC
HcNAC49	1708	1663	MYC
HcNAC49	1791	1746	MYC
HcNAC50	2009	1964	MYC
HcNAC52	107	152	MYC
HcNAC52	562	517	MYC
HcNAC53	941	986	MYC
HcNAC53	1164	1209	MYC
HcNAC53	1248	1203	MYC
HcNAC53	1267	1222	MYC
HcNAC53	1551	1506	MYC
HcNAC54	872	827	MYC
HcNAC55	855	900	MYC
HcNAC55	1829	1874	MYC
HcNAC56	1174	1219	MYC
HcNAC56	1223	1268	MYC
HcNAC58	439	484	MYC
HcNAC58	1102	1057	MYC
HcNAC58	1384	1429	MYC
HcNAC58	1598	1553	MYC
HcNAC59	221	266	MYC
HcNAC59	1462	1417	MYC
HcNAC60	147	192	MYC
HcNAC60	430	475	MYC
HcNAC60	440	485	MYC
HcNAC60	497	542	MYC
HcNAC60	692	647	MYC
HcNAC60	950	995	MYC
HcNAC60	1479	1434	MYC
HcNAC60	1490	1445	MYC
HcNAC60	1680	1725	MYC
HcNAC61	190	145	MYC
HcNAC61	869	914	MYC
HcNAC61	1171	1126	MYC
HcNAC61	1660	1615	MYC
HcNAC61	1622	1667	MYC
HcNAC62	190	145	MYC
HcNAC62	869	914	MYC
HcNAC62	1171	1126	MYC
HcNAC62	1660	1615	MYC
HcNAC62	1622	1667	MYC
HcNAC64	452	407	MYC
HcNAC64	795	840	MYC
HcNAC64	1622	1667	MYC
HcNAC65	778	823	MYC
HcNAC65	984	939	MYC
HcNAC65	1615	1570	MYC
HcNAC66	1365	1320	MYC
HcNAC66	1859	1814	MYC
HcNAC67	948	993	MYC
HcNAC68	245	290	MYC
HcNAC68	840	795	MYC
HcNAC68	1291	1246	MYC
HcNAC68	1474	1429	MYC
HcNAC68	1644	1599	MYC
HcNAC70	224	179	MYC
HcNAC70	889	844	MYC
HcNAC70	1123	1078	MYC
HcNAC70	2008	1963	MYC
HcNAC71	1009	964	MYC
HcNAC71	1088	1043	MYC
HcNAC72	911	956	MYC
HcNAC72	1490	1445	MYC
HcNAC72	1682	1637	MYC
HcNAC72	1736	1691	MYC
HcNAC72	1897	1852	MYC
HcNAC72	1982	1937	MYC
HcNAC73	121	76	MYC
HcNAC73	706	751	MYC
HcNAC73	1490	1445	MYC
HcNAC73	1682	1637	MYC
HcNAC73	1736	1691	MYC
HcNAC73	1897	1852	MYC
HcNAC73	1982	1937	MYC
HcNAC74	419	464	MYC
HcNAC74	582	627	MYC
HcNAC74	949	994	MYC
HcNAC75	997	952	MYC
HcNAC75	1047	1002	MYC
HcNAC75	1086	1041	MYC
HcNAC75	1098	1053	MYC
HcNAC75	1117	1162	MYC
HcNAC76	174	219	MYC
HcNAC76	1265	1310	MYC
HcNAC77	1516	1471	MYC
HcNAC77	1899	1944	MYC
HcNAC78	319	274	MYC
HcNAC78	474	429	MYC
HcNAC78	500	455	MYC
HcNAC78	688	643	MYC
HcNAC78	869	824	MYC
HcNAC78	895	850	MYC
HcNAC78	1002	1047	MYC
HcNAC78	1064	1019	MYC
HcNAC78	1879	1924	MYC
HcNAC79	1317	1362	MYC
HcNAC80	483	528	MYC
HcNAC80	576	621	MYC
HcNAC81	61	106	MYC
HcNAC81	609	564	MYC
HcNAC81	724	679	MYC
HcNAC81	850	895	MYC
HcNAC81	1884	1929	MYC
HcNAC82	115	70	MYC
HcNAC82	280	235	MYC
HcNAC82	1455	1410	MYC
HcNAC83	765	720	MYC
HcNAC83	1897	1852	MYC
HcNAC85	132	87	MYC
HcNAC85	1074	1029	MYC
HcNAC85	1218	1173	MYC
HcNAC85	1474	1429	MYC
HcNAC85	1506	1461	MYC
HcNAC85	1525	1570	MYC
HcNAC85	1676	1721	MYC
HcNAC85	1921	1876	MYC
HcNAC86	106	61	MYC
HcNAC86	313	268	MYC
HcNAC86	1491	1446	MYC
HcNAC87	653	698	MYC
HcNAC87	1477	1432	MYC
HcNAC87	1506	1551	MYC
HcNAC88	538	583	MYC
HcNAC88	1005	1050	MYC
HcNAC88	1031	1076	MYC
HcNAC88	1498	1453	MYC
HcNAC88	1517	1562	MYC
HcNAC89	556	511	MYC
HcNAC89	632	587	MYC
HcNAC89	1752	1707	MYC
HcNAC90	2002	1957	MYC
HcNAC91	420	465	MYC
HcNAC91	475	520	MYC
HcNAC92	120	165	MYC
HcNAC93	128	173	MYC
HcNAC93	510	465	MYC
HcNAC93	752	707	MYC
HcNAC93	920	875	MYC
HcNAC93	1142	1097	MYC
HcNAC93	1538	1493	MYC
HcNAC94	9	54	MYC
HcNAC94	272	227	MYC
HcNAC94	1963	1918	MYC
HcNAC95	653	608	MYC
HcNAC95	818	863	MYC
HcNAC95	1165	1120	MYC
HcNAC95	1656	1611	MYC
HcNAC96	983	938	MYC
HcNAC96	1191	1236	MYC
HcNAC96	1731	1776	MYC
HcNAC97	824	869	MYC
HcNAC97	941	986	MYC
HcNAC97	1542	1497	MYC
HcNAC99	266	311	MYC
HcNAC99	645	600	MYC
HcNAC99	696	651	MYC
HcNAC99	971	926	MYC
HcNAC99	1320	1275	MYC
HcNAC99	1647	1692	MYC
HcNAC100	184	139	MYC
HcNAC100	282	327	MYC
HcNAC100	567	612	MYC
HcNAC100	1206	1161	MYC
HcNAC100	1763	1718	MYC
HcNAC101	299	344	MYC
HcNAC101	596	641	MYC
HcNAC101	1033	988	MYC
HcNAC101	1042	997	MYC
HcNAC101	1147	1102	MYC
HcNAC102	626	671	MYC
HcNAC102	1635	1590	MYC
HcNAC103	44	89	MYC
HcNAC103	391	346	MYC
HcNAC103	603	648	MYC
HcNAC103	854	809	MYC
HcNAC103	833	878	MYC
HcNAC103	917	872	MYC
HcNAC103	896	941	MYC
HcNAC103	1041	996	MYC
HcNAC103	1145	1190	MYC
HcNAC103	1212	1167	MYC
HcNAC103	1409	1364	MYC
HcNAC103	1923	1878	MYC
HcNAC104	1210	1255	MYC
HcNAC104	1548	1593	MYC
HcNAC105	919	874	MYC
HcNAC105	1041	1086	MYC
HcNAC105	1133	1178	MYC
HcNAC106	128	173	MYC
HcNAC106	373	328	MYC
HcNAC106	1243	1198	MYC
HcNAC106	1340	1385	MYC
HcNAC106	1603	1558	MYC
HcNAC106	1584	1629	MYC
HcNAC106	1777	1732	MYC
HcNAC106	1918	1873	MYC
HcNAC108	1897	1852	MYC
HcNAC108	1981	1936	MYC
HcNAC109	125	170	MYC
HcNAC109	1315	1270	MYC
HcNAC109	1721	1676	MYC
HcNAC111	247	292	MYC
HcNAC111	494	449	MYC
HcNAC111	500	455	MYC
HcNAC111	750	705	MYC
HcNAC111	882	837	MYC
HcNAC111	1140	1095	MYC
HcNAC112	305	350	MYC
HcNAC112	496	541	MYC
HcNAC112	1136	1091	MYC
HcNAC112	1201	1246	MYC
HcNAC113	526	481	MYC
HcNAC113	710	665	MYC
HcNAC113	1480	1435	MYC
HcNAC113	1509	1464	MYC
HcNAC113	1823	1778	MYC
HcNAC1	971	927	STRE
HcNAC2	1301	1257	STRE
HcNAC3	81	37	STRE
HcNAC3	307	263	STRE
HcNAC4	579	623	STRE
HcNAC5	85	41	STRE
HcNAC5	115	71	STRE
HcNAC6	389	345	STRE
HcNAC6	501	457	STRE
HcNAC7	102	146	STRE
HcNAC7	182	226	STRE
HcNAC7	788	744	STRE
HcNAC7	1608	1564	STRE
HcNAC7	1770	1726	STRE
HcNAC7	1950	1994	STRE
HcNAC8	1178	1222	STRE
HcNAC8	1248	1204	STRE
HcNAC9	1349	1305	STRE
HcNAC10	480	524	STRE
HcNAC10	1394	1350	STRE
HcNAC10	1588	1544	STRE
HcNAC10	1965	1921	STRE
HcNAC11	986	1030	STRE
HcNAC11	1741	1785	STRE
HcNAC12	383	339	STRE
HcNAC12	388	344	STRE
HcNAC12	954	910	STRE
HcNAC12	1649	1605	STRE
HcNAC13	1030	1074	STRE
HcNAC13	1998	1954	STRE
HcNAC13	2020	1976	STRE
HcNAC14	228	184	STRE
HcNAC14	831	787	STRE
HcNAC14	868	912	STRE
HcNAC14	928	884	STRE
HcNAC15	174	130	STRE
HcNAC15	1969	1925	STRE
HcNAC16	280	324	STRE
HcNAC16	459	415	STRE
HcNAC16	611	655	STRE
HcNAC16	637	681	STRE
HcNAC17	366	322	STRE
HcNAC17	870	826	STRE
HcNAC17	1686	1642	STRE
HcNAC18	565	521	STRE
HcNAC18	640	684	STRE
HcNAC18	687	731	STRE
HcNAC19	693	649	STRE
HcNAC20	254	210	STRE
HcNAC21	82	38	STRE
HcNAC21	312	268	STRE
HcNAC22	536	492	STRE
HcNAC22	1233	1277	STRE
HcNAC22	1344	1300	STRE
HcNAC22	1350	1306	STRE
HcNAC22	1947	1991	STRE
HcNAC23	1683	1639	STRE
HcNAC24	1367	1323	STRE
HcNAC25	60	104	STRE
HcNAC25	166	210	STRE
HcNAC25	244	288	STRE
HcNAC25	599	643	STRE
HcNAC25	1909	1865	STRE
HcNAC26	595	639	STRE
HcNAC27	56	100	STRE
HcNAC28	97	53	STRE
HcNAC28	764	808	STRE
HcNAC29	106	62	STRE
HcNAC30	213	257	STRE
HcNAC30	1724	1680	STRE
HcNAC31	701	657	STRE
HcNAC31	925	969	STRE
HcNAC31	1072	1028	STRE
HcNAC32	1818	1774	STRE
HcNAC33	1022	978	STRE
HcNAC34	897	941	STRE
HcNAC34	1925	1881	STRE
HcNAC34	1976	1932	STRE
HcNAC35	985	941	STRE
HcNAC35	1652	1608	STRE
HcNAC35	1770	1726	STRE
HcNAC35	1857	1813	STRE
HcNAC36	612	568	STRE
HcNAC36	658	614	STRE
HcNAC37	1738	1782	STRE
HcNAC38	263	219	STRE
HcNAC38	394	350	STRE
HcNAC38	409	365	STRE
HcNAC38	472	428	STRE
HcNAC38	1959	2003	STRE
HcNAC39	426	470	STRE
HcNAC40	426	470	STRE
HcNAC40	451	495	STRE
HcNAC40	1455	1411	STRE
HcNAC41	799	843	STRE
HcNAC41	866	910	STRE
HcNAC42	583	627	STRE
HcNAC42	798	842	STRE
HcNAC42	872	916	STRE
HcNAC42	1415	1371	STRE
HcNAC42	1535	1579	STRE
HcNAC42	1961	2005	STRE
HcNAC43	410	366	STRE
HcNAC43	759	715	STRE
HcNAC43	1729	1685	STRE
HcNAC44	369	413	STRE
HcNAC44	502	546	STRE
HcNAC44	795	839	STRE
HcNAC44	859	903	STRE
HcNAC44	895	939	STRE
HcNAC44	929	973	STRE
HcNAC44	965	1009	STRE
HcNAC44	1281	1325	STRE
HcNAC44	1430	1474	STRE
HcNAC45	1496	1452	STRE
HcNAC45	1579	1535	STRE
HcNAC45	1600	1556	STRE
HcNAC45	1597	1641	STRE
HcNAC46	1578	1534	STRE
HcNAC47	1540	1496	STRE
HcNAC47	1664	1708	STRE
HcNAC49	1815	1771	STRE
HcNAC50	311	267	STRE
HcNAC50	791	835	STRE
HcNAC50	955	999	STRE
HcNAC50	1069	1113	STRE
HcNAC52	1743	1699	STRE
HcNAC53	1110	1154	STRE
HcNAC53	1385	1341	STRE
HcNAC53	1813	1769	STRE
HcNAC53	1822	1778	STRE
HcNAC53	1974	2018	STRE
HcNAC54	628	672	STRE
HcNAC54	1679	1635	STRE
HcNAC54	1807	1763	STRE
HcNAC54	1813	1769	STRE
HcNAC55	582	626	STRE
HcNAC55	836	792	STRE
HcNAC55	806	850	STRE
HcNAC56	989	1033	STRE
HcNAC56	1258	1214	STRE
HcNAC56	1342	1298	STRE
HcNAC57	77	121	STRE
HcNAC57	1846	1802	STRE
HcNAC57	1946	1990	STRE
HcNAC58	1206	1250	STRE
HcNAC58	1470	1426	STRE
HcNAC60	1129	1085	STRE
HcNAC61	463	507	STRE
HcNAC61	755	711	STRE
HcNAC62	463	507	STRE
HcNAC62	755	711	STRE
HcNAC63	251	295	STRE
HcNAC63	1627	1671	STRE
HcNAC64	69	25	STRE
HcNAC64	72	116	STRE
HcNAC64	787	743	STRE
HcNAC64	796	752	STRE
HcNAC64	1207	1251	STRE
HcNAC64	1711	1667	STRE
HcNAC64	1716	1672	STRE
HcNAC64	1803	1759	STRE
HcNAC64	1808	1764	STRE
HcNAC65	549	505	STRE
HcNAC65	900	856	STRE
HcNAC65	890	934	STRE
HcNAC65	1471	1515	STRE
HcNAC65	1660	1616	STRE
HcNAC65	1785	1741	STRE
HcNAC65	1896	1852	STRE
HcNAC66	87	43	STRE
HcNAC66	107	151	STRE
HcNAC66	737	781	STRE
HcNAC66	1104	1060	STRE
HcNAC67	417	461	STRE
HcNAC68	404	448	STRE
HcNAC68	706	662	STRE
HcNAC68	1092	1048	STRE
HcNAC68	1710	1666	STRE
HcNAC68	1742	1698	STRE
HcNAC69	483	527	STRE
HcNAC69	974	930	STRE
HcNAC69	1558	1602	STRE
HcNAC69	1925	1881	STRE
HcNAC69	1968	1924	STRE
HcNAC70	344	388	STRE
HcNAC70	665	621	STRE
HcNAC70	946	990	STRE
HcNAC70	1052	1096	STRE
HcNAC70	1209	1165	STRE
HcNAC72	322	278	STRE
HcNAC73	312	268	STRE
HcNAC75	242	198	STRE
HcNAC75	1130	1174	STRE
HcNAC75	1282	1238	STRE
HcNAC75	1846	1802	STRE
HcNAC75	1988	2032	STRE
HcNAC76	206	250	STRE
HcNAC77	176	220	STRE
HcNAC77	1621	1665	STRE
HcNAC78	1788	1744	STRE
HcNAC79	224	180	STRE
HcNAC79	594	638	STRE
HcNAC79	1233	1189	STRE
HcNAC79	1996	1952	STRE
HcNAC80	1296	1252	STRE
HcNAC80	1326	1282	STRE
HcNAC80	1379	1335	STRE
HcNAC80	1403	1359	STRE
HcNAC80	1719	1675	STRE
HcNAC81	1107	1151	STRE
HcNAC82	1914	1870	STRE
HcNAC83	375	419	STRE
HcNAC83	390	434	STRE
HcNAC83	539	583	STRE
HcNAC83	890	934	STRE
HcNAC83	1147	1191	STRE
HcNAC83	1237	1281	STRE
HcNAC83	1250	1294	STRE
HcNAC83	1265	1309	STRE
HcNAC83	1485	1529	STRE
HcNAC83	1757	1801	STRE
HcNAC83	1986	2030	STRE
HcNAC84	248	292	STRE
HcNAC84	358	402	STRE
HcNAC84	730	774	STRE
HcNAC84	1794	1750	STRE
HcNAC84	1885	1841	STRE
HcNAC84	1936	1892	STRE
HcNAC85	145	189	STRE
HcNAC85	658	702	STRE
HcNAC87	217	173	STRE
HcNAC87	234	190	STRE
HcNAC87	324	280	STRE
HcNAC87	576	532	STRE
HcNAC87	636	592	STRE
HcNAC87	721	677	STRE
HcNAC88	124	80	STRE
HcNAC88	903	859	STRE
HcNAC89	893	849	STRE
HcNAC89	1253	1297	STRE
HcNAC89	1265	1309	STRE
HcNAC89	2021	1977	STRE
HcNAC91	157	113	STRE
HcNAC91	540	496	STRE
HcNAC91	1783	1739	STRE
HcNAC92	536	580	STRE
HcNAC93	554	598	STRE
HcNAC93	1003	1047	STRE
HcNAC93	1633	1677	STRE
HcNAC93	1740	1696	STRE
HcNAC94	1206	1162	STRE
HcNAC94	1316	1272	STRE
HcNAC95	688	644	STRE
HcNAC95	703	659	STRE
HcNAC95	1986	2030	STRE
HcNAC96	0	44	STRE
HcNAC96	364	408	STRE
HcNAC97	898	942	STRE
HcNAC98	415	371	STRE
HcNAC98	660	704	STRE
HcNAC98	666	710	STRE
HcNAC98	777	821	STRE
HcNAC98	933	977	STRE
HcNAC98	984	1028	STRE
HcNAC98	992	1036	STRE
HcNAC98	1033	1077	STRE
HcNAC98	1134	1178	STRE
HcNAC98	1530	1574	STRE
HcNAC98	1730	1686	STRE
HcNAC99	1976	1932	STRE
HcNAC100	1729	1765	STRE
HcNAC101	1988	2032	STRE
HcNAC102	674	630	STRE
HcNAC102	683	639	STRE
HcNAC102	1778	1734	STRE
HcNAC102	1895	1851	STRE
HcNAC102	2000	1956	STRE
HcNAC103	405	449	STRE
HcNAC103	1608	1652	STRE
HcNAC104	561	605	STRE
HcNAC104	706	662	STRE
HcNAC104	727	771	STRE
HcNAC104	1069	1025	STRE
HcNAC105	490	446	STRE
HcNAC105	1873	1917	STRE
HcNAC105	1896	1940	STRE
HcNAC106	138	182	STRE
HcNAC106	1021	1065	STRE
HcNAC106	1712	1668	STRE
HcNAC106	1761	1717	STRE
HcNAC107	243	287	STRE
HcNAC107	309	265	STRE
HcNAC107	345	301	STRE
HcNAC107	648	692	STRE
HcNAC107	824	868	STRE
HcNAC107	1081	1125	STRE
HcNAC107	1247	1291	STRE
HcNAC107	1880	1836	STRE
HcNAC108	1145	1101	STRE
HcNAC108	1155	1199	STRE
HcNAC108	1282	1238	STRE
HcNAC109	697	741	STRE
HcNAC110	250	294	STRE
HcNAC111	32	76	STRE
HcNAC111	1092	1048	STRE
HcNAC111	1567	1611	STRE
HcNAC112	851	807	STRE
HcNAC22	1440	1486	AuxRR-core
HcNAC33	1615	1661	AuxRR-core
HcNAC51	1396	1350	AuxRR-core
HcNAC61	1728	1774	AuxRR-core
HcNAC62	1728	1774	AuxRR-core
HcNAC68	504	550	AuxRR-core
HcNAC89	608	562	AuxRR-core
HcNAC93	355	401	AuxRR-core
HcNAC3	1486	1440	GCN4_motif
HcNAC9	10	56	GCN4_motif
HcNAC20	749	795	GCN4_motif
HcNAC30	463	417	GCN4_motif
HcNAC40	653	607	GCN4_motif
HcNAC41	1516	1470	GCN4_motif
HcNAC57	859	905	GCN4_motif
HcNAC57	1622	1668	GCN4_motif
HcNAC60	997	1043	GCN4_motif
HcNAC61	554	600	GCN4_motif
HcNAC62	554	600	GCN4_motif
HcNAC71	1864	1818	GCN4_motif
HcNAC77	937	983	GCN4_motif
HcNAC78	1747	1701	GCN4_motif
HcNAC80	274	320	GCN4_motif
HcNAC81	185	139	GCN4_motif
HcNAC95	117	71	GCN4_motif
HcNAC96	1185	1139	GCN4_motif
HcNAC100	158	112	GCN4_motif
HcNAC105	810	764	GCN4_motif
HcNAC108	1566	1520	GCN4_motif
HcNAC109	692	646	GCN4_motif
HcNAC110	1487	1533	GCN4_motif
HcNAC112	1430	1384	GCN4_motif
HcNAC4	974	1022	O2-site
HcNAC4	1001	1049	O2-site
HcNAC4	1382	1334	O2-site
HcNAC5	340	388	O2-site
HcNAC7	235	283	O2-site
HcNAC10	1282	1234	O2-site
HcNAC11	466	418	O2-site
HcNAC11	600	649	O2-site
HcNAC17	602	649.5	O2-site
HcNAC17	1942	1990	O2-site
HcNAC18	217	169	O2-site
HcNAC18	1111	1063	O2-site
HcNAC19	384	336	O2-site
HcNAC21	1888	1936	O2-site
HcNAC24	839	887	O2-site
HcNAC25	1564	1612	O2-site
HcNAC26	1073	1120	O2-site
HcNAC26	1194	1241	O2-site
HcNAC28	52	4.5	O2-site
HcNAC30	427	379	O2-site
HcNAC30	1391	1343	O2-site
HcNAC30	1466	1418	O2-site
HcNAC35	384	336	O2-site
HcNAC39	1039	1087	O2-site
HcNAC40	667	619	O2-site
HcNAC42	1300	1348	O2-site
HcNAC43	316	268	O2-site
HcNAC43	1407	1416	O2-site
HcNAC46	70	22	O2-site
HcNAC50	968	920	O2-site
HcNAC50	1697	1745	O2-site
HcNAC52	921	969	O2-site
HcNAC53	952	1000	O2-site
HcNAC53	1150	1198	O2-site
HcNAC53	1258	1210	O2-site
HcNAC57	171	219	O2-site
HcNAC59	274	322	O2-site
HcNAC60	358	406	O2-site
HcNAC65	361	409	O2-site
HcNAC66	462	510	O2-site
HcNAC66	1441	1394	O2-site
HcNAC67	404	451	O2-site
HcNAC67	576	624	O2-site
HcNAC71	894	846	O2-site
HcNAC72	1426	1474	O2-site
HcNAC73	1426	1474	O2-site
HcNAC74	1429	1477	O2-site
HcNAC75	404	452	O2-site
HcNAC79	2022	1974	O2-site
HcNAC83	1770	1818	O2-site
HcNAC86	1392	1344	O2-site
HcNAC98	1869	1821	O2-site
HcNAC101	881	833	O2-site
HcNAC103	819	867	O2-site
HcNAC103	927	878	O2-site
HcNAC105	165	213	O2-site
HcNAC107	730	778	O2-site
HcNAC107	768	816	O2-site
HcNAC108	1112	1064	O2-site
HcNAC110	1726	1678	O2-site
HcNAC111	1580	1628	O2-site
HcNAC113	142	94	O2-site
HcNAC113	1400	1448	O2-site
HcNAC106	1722	1674	O2-site
HcNAC1	298	253	TCT-motif
HcNAC1	1265	1220	TCT-motif
HcNAC1	1620	1575	TCT-motif
HcNAC2	296	341	TCT-motif
HcNAC2	1652	1607	TCT-motif
HcNAC3	567	522	TCT-motif
HcNAC3	1217	1172	TCT-motif
HcNAC3	1981	1936	TCT-motif
HcNAC8	1933	1978	TCT-motif
HcNAC9	208	253	TCT-motif
HcNAC11	299	344	TCT-motif
HcNAC13	1219	1264	TCT-motif
HcNAC14	1513	1558	TCT-motif
HcNAC15	949	904	TCT-motif
HcNAC16	1972	1927	TCT-motif
HcNAC18	1259	1214	TCT-motif
HcNAC18	1780	1825	TCT-motif
HcNAC19	403	358	TCT-motif
HcNAC20	1532	1577	TCT-motif
HcNAC21	151	196	TCT-motif
HcNAC22	766	811	TCT-motif
HcNAC22	1356	1401	TCT-motif
HcNAC22	1650	1695	TCT-motif
HcNAC22	1772	1817	TCT-motif
HcNAC25	126	171	TCT-motif
HcNAC25	193	238	TCT-motif
HcNAC26	1983	1938	TCT-motif
HcNAC27	1900	1945	TCT-motif
HcNAC28	774	729	TCT-motif
HcNAC30	775	820	TCT-motif
HcNAC30	789	834	TCT-motif
HcNAC30	1179	1134	TCT-motif
HcNAC30	1757	1802	TCT-motif
HcNAC31	688	643	TCT-motif
HcNAC31	665	710	TCT-motif
HcNAC31	1536	1491	TCT-motif
HcNAC31	1583	1628	TCT-motif
HcNAC33	192	147	TCT-motif
HcNAC34	72	27	TCT-motif
HcNAC35	474	429	TCT-motif
HcNAC36	135	180	TCT-motif
HcNAC36	847	892	TCT-motif
HcNAC36	1811	1766	TCT-motif
HcNAC37	1320	1365	TCT-motif
HcNAC37	1544	1589	TCT-motif
HcNAC38	279	324	TCT-motif
HcNAC41	1464	1419	TCT-motif
HcNAC41	2024	1979	TCT-motif
HcNAC44	253	298	TCT-motif
HcNAC44	1682	1637	TCT-motif
HcNAC46	1410	1455	TCT-motif
HcNAC47	1286	1331	TCT-motif
HcNAC47	1363	1408	TCT-motif
HcNAC48	152	107	TCT-motif
HcNAC48	1338	1293	TCT-motif
HcNAC48	1852	1807	TCT-motif
HcNAC50	1390	1345	TCT-motif
HcNAC51	1504	1549	TCT-motif
HcNAC52	511	556	TCT-motif
HcNAC52	2024	1979	TCT-motif
HcNAC54	1358	1313	TCT-motif
HcNAC55	208	253	TCT-motif
HcNAC55	1272	1317	TCT-motif
HcNAC56	142	187	TCT-motif
HcNAC58	651	606	TCT-motif
HcNAC58	1082	1037	TCT-motif
HcNAC59	446	401	TCT-motif
HcNAC64	1149	1104	TCT-motif
HcNAC65	849	894	TCT-motif
HcNAC66	1459	1414	TCT-motif
HcNAC71	531	486	TCT-motif
HcNAC74	577	622	TCT-motif
HcNAC75	1567	1612	TCT-motif
HcNAC76	520	475	TCT-motif
HcNAC76	516	561	TCT-motif
HcNAC76	1673	1628	TCT-motif
HcNAC76	1812	1857	TCT-motif
HcNAC77	58	103	TCT-motif
HcNAC77	436	481	TCT-motif
HcNAC80	1382	1427	TCT-motif
HcNAC87	499	544	TCT-motif
HcNAC88	1115	1070	TCT-motif
HcNAC93	192	237	TCT-motif
HcNAC93	467	422	TCT-motif
HcNAC93	745	700	TCT-motif
HcNAC93	911	866	TCT-motif
HcNAC98	1902	1947	TCT-motif
HcNAC99	331	376	TCT-motif
HcNAC103	1513	1468	TCT-motif
HcNAC104	1282	1327	TCT-motif
HcNAC104	1794	1839	TCT-motif
HcNAC108	1846	1801	TCT-motif
HcNAC109	1954	1999	TCT-motif
HcNAC110	89	44	TCT-motif
HcNAC110	71	116	TCT-motif
HcNAC111	1186	1231	TCT-motif
HcNAC112	917	872	TCT-motif
HcNAC4	529	484	TGA-element
HcNAC4	741	786	TGA-element
HcNAC5	362	407	TGA-element
HcNAC5	876	831	TGA-element
HcNAC5	1491	1536	TGA-element
HcNAC6	1166	1121	TGA-element
HcNAC12	758	803	TGA-element
HcNAC12	1106	1151	TGA-element
HcNAC13	173	218	TGA-element
HcNAC13	343	388	TGA-element
HcNAC18	187	142	TGA-element
HcNAC20	1827	1872	TGA-element
HcNAC21	263	308	TGA-element
HcNAC23	611	656	TGA-element
HcNAC23	647	692	TGA-element
HcNAC23	693	738	TGA-element
HcNAC24	696	741	TGA-element
HcNAC25	517	472	TGA-element
HcNAC29	1832	1787	TGA-element
HcNAC30	60	15	TGA-element
HcNAC32	86	131	TGA-element
HcNAC32	183	228	TGA-element
HcNAC32	545	500	TGA-element
HcNAC32	809	764	TGA-element
HcNAC32	819	864	TGA-element
HcNAC32	1244	1199	TGA-element
HcNAC32	1264	1309	TGA-element
HcNAC33	547	592	TGA-element
HcNAC35	541	496	TGA-element
HcNAC35	1040	995	TGA-element
HcNAC36	334	379	TGA-element
HcNAC38	737	692	TGA-element
HcNAC43	1542	1497	TGA-element
HcNAC45	561	516	TGA-element
HcNAC45	614	569	TGA-element
HcNAC47	67	22	TGA-element
HcNAC47	532	487	TGA-element
HcNAC47	869	824	TGA-element
HcNAC47	1218	1263	TGA-element
HcNAC53	692	737	TGA-element
HcNAC53	999	1044	TGA-element
HcNAC55	1059	1014	TGA-element
HcNAC55	1213	1168	TGA-element
HcNAC55	1388	1343	TGA-element
HcNAC56	658	613	TGA-element
HcNAC56	664	619	TGA-element
HcNAC61	3	48	TGA-element
HcNAC64	1884	1839	TGA-element
HcNAC65	154	199	TGA-element
HcNAC66	166	211	TGA-element
HcNAC67	664	709	TGA-element
HcNAC68	1993	1948	TGA-element
HcNAC72	839	794	TGA-element
HcNAC74	198	243	TGA-element
HcNAC79	236	191	TGA-element
HcNAC84	970	1015	TGA-element
HcNAC84	1013	1058	TGA-element
HcNAC86	674	629	TGA-element
HcNAC86	736	691	TGA-element
HcNAC87	246	201	TGA-element
HcNAC88	431	386	TGA-element
HcNAC90	1721	1766	TGA-element
HcNAC92	1048	1003	TGA-element
HcNAC92	1733	1778	TGA-element
HcNAC92	1773	1818	TGA-element
HcNAC97	1263	1308	TGA-element
HcNAC98	710	665	TGA-element
HcNAC99	1138	1183	TGA-element
HcNAC99	1634	1589	TGA-element
HcNAC100	340	385	TGA-element
HcNAC100	513	468	TGA-element
HcNAC100	946	991	TGA-element
HcNAC102	861	816	TGA-element
HcNAC102	1746	1701	TGA-element
HcNAC103	676	721	TGA-element
HcNAC108	1275	1230	TGA-element
HcNAC1	818	863	G-box
HcNAC2	578	623	G-box
HcNAC3	119	70	G-box
HcNAC3	82	127	G-box
HcNAC3	153	104	G-box
HcNAC3	116	161	G-box
HcNAC3	185	136	G-box
HcNAC3	148	193	G-box
HcNAC3	553	598	G-box
HcNAC5	927	882	G-box
HcNAC5	1133	1088	G-box
HcNAC5	1193	1238	G-box
HcNAC5	1248	1203	G-box
HcNAC5	1284	1239	G-box
HcNAC5	1314	1359	G-box
HcNAC5	1369	1324	G-box
HcNAC5	1405	1360	G-box
HcNAC5	1440	1485	G-box
HcNAC5	1495	1450	G-box
HcNAC5	1959	2004	G-box
HcNAC7	1028	983	G-box
HcNAC7	1245	1290	G-box
HcNAC7	1322	1367	G-box
HcNAC8	233	188	G-box
HcNAC8	490	445	G-box
HcNAC8	1182	1137	G-box
HcNAC8	471	516	G-box
HcNAC8	528	573	G-box
HcNAC9	1316	1361	G-box
HcNAC9	1445	1490	G-box
HcNAC9	1667	1622	G-box
HcNAC9	1665	1710	G-box
HcNAC9	1667	1622	G-box
HcNAC9	1713	1758	G-box
HcNAC10	845	890	G-box
HcNAC10	1472	1427	G-box
HcNAC10	1537	1492	G-box
HcNAC10	1581	1536	G-box
HcNAC10	1755	1800	G-box
HcNAC10	885	838	G-box
HcNAC10	1471	1424	G-box
HcNAC10	1472	1427	G-box
HcNAC10	1532	1482.5	G-box
HcNAC10	1536	1489	G-box
HcNAC10	1537	1492	G-box
HcNAC10	1580	1533	G-box
HcNAC10	1581	1536	G-box
HcNAC11	414	459	G-box
HcNAC11	414	459	G-box
HcNAC11	427	472	G-box
HcNAC11	764	809	G-box
HcNAC11	1174	1219	G-box
HcNAC12	803	848	G-box
HcNAC12	1564	1609	G-box
HcNAC12	1628	1673	G-box
HcNAC12	1966	2014	G-box
HcNAC12	2008	1963	G-box
HcNAC12	454	409	G-box
HcNAC12	803	848	G-box
HcNAC12	814	859	G-box
HcNAC12	1321	1366	G-box
HcNAC12	1566	1521	G-box
HcNAC12	2008	1963	G-box
HcNAC13	488	443	G-box
HcNAC13	952	997	G-box
HcNAC13	1117	1162	G-box
HcNAC13	1959	1914	G-box
HcNAC14	295	250	G-box
HcNAC14	1958	1913	G-box
HcNAC15	1340	1385	G-box
HcNAC15	377	332	G-box
HcNAC15	1952	1907	G-box
HcNAC16	216	261	G-box
HcNAC16	812	857	G-box
HcNAC16	829	874	G-box
HcNAC16	1166	1121	G-box
HcNAC16	1177	1132	G-box
HcNAC16	216	261	G-box
HcNAC16	812	857	G-box
HcNAC16	818	863	G-box
HcNAC16	829	874	G-box
HcNAC16	1166	1121	G-box
HcNAC16	1177	1132	G-box
HcNAC17	728	773	G-box
HcNAC18	1721	1676	G-box
HcNAC18	144	189	G-box
HcNAC18	1721	1676	G-box
HcNAC19	345	390	G-box
HcNAC20	312	357	G-box
HcNAC21	1711	1666	G-box
HcNAC22	565	610	G-box
HcNAC22	259	214	G-box
HcNAC22	565	610	G-box
HcNAC22	674	719	G-box
HcNAC23	47	92	G-box
HcNAC23	47	92	G-box
HcNAC24	15	60	G-box
HcNAC24	306	355	G-box
HcNAC24	348	303	G-box
HcNAC24	791	746	G-box
HcNAC24	882	837	G-box
HcNAC24	1832	1877	G-box
HcNAC24	15	60	G-box
HcNAC24	1959	2004	G-box
HcNAC25	1607	1562	G-box
HcNAC25	1708	1663	G-box
HcNAC26	262	307	G-box
HcNAC27	1172	1217	G-box
HcNAC27	1359	1407	G-box
HcNAC28	285	330	G-box
HcNAC28	390	435	G-box
HcNAC28	285	330	G-box
HcNAC29	98	143	G-box
HcNAC29	195	240	G-box
HcNAC29	1806	1758	G-box
HcNAC29	1808	1763	G-box
HcNAC29	98	143	G-box
HcNAC29	1808	1763	G-box
HcNAC30	124	79	G-box
HcNAC30	388	433	G-box
HcNAC31	101	148	G-box
HcNAC31	102	147	G-box
HcNAC31	1831	1876	G-box
HcNAC31	102	147	G-box
HcNAC31	999	954	G-box
HcNAC32	410	455	G-box
HcNAC32	1741	1696	G-box
HcNAC35	182	137	G-box
HcNAC35	345	390	G-box
HcNAC35	419	374	G-box
HcNAC35	1142	1187	G-box
HcNAC36	291	336	G-box
HcNAC36	1492	1447	G-box
HcNAC36	1505	1460	G-box
HcNAC36	1767	1814	G-box
HcNAC36	1808	1763	G-box
HcNAC37	624	579	G-box
HcNAC37	1404	1449	G-box
HcNAC38	1096	1051	G-box
HcNAC38	1182	1137	G-box
HcNAC38	1388	1343	G-box
HcNAC38	1847	1802	G-box
HcNAC38	1095	1048	G-box
HcNAC38	1096	1051	G-box
HcNAC38	1388	1343	G-box
HcNAC38	1667	1712	G-box
HcNAC38	1846	1799	G-box
HcNAC38	1847	1802	G-box
HcNAC39	548	503	G-box
HcNAC39	851	896	G-box
HcNAC39	1378	1333	G-box
HcNAC39	1649	1604	G-box
HcNAC39	537	492	G-box
HcNAC39	851	896	G-box
HcNAC40	515	564	G-box
HcNAC40	557	512	G-box
HcNAC40	588	543	G-box
HcNAC40	619	574	G-box
HcNAC40	628	673	G-box
HcNAC40	1017	1062	G-box
HcNAC41	770	815	G-box
HcNAC41	781	826	G-box
HcNAC41	836	883	G-box
HcNAC41	837	882	G-box
HcNAC41	910	955	G-box
HcNAC41	1327	1372	G-box
HcNAC41	770	815	G-box
HcNAC41	781	826	G-box
HcNAC41	837	882	G-box
HcNAC41	910	955	G-box
HcNAC42	1676	1631	G-box
HcNAC42	951	996	G-box
HcNAC43	1410	1365	G-box
HcNAC44	712	667	G-box
HcNAC44	683	728	G-box
HcNAC44	683	728	G-box
HcNAC47	453	498	G-box
HcNAC48	235	190	G-box
HcNAC48	279	234	G-box
HcNAC48	1316	1271	G-box
HcNAC48	1530	1483	G-box
HcNAC48	1531	1486	G-box
HcNAC48	1808	1855	G-box
HcNAC48	1849	1804	G-box
HcNAC48	1531	1486	G-box
HcNAC49	715	760	G-box
HcNAC49	1584	1539	G-box
HcNAC49	1741	1696	G-box
HcNAC49	1847	1802	G-box
HcNAC49	1912	1867	G-box
HcNAC49	715	760	G-box
HcNAC49	1584	1539	G-box
HcNAC49	1595	1550	G-box
HcNAC49	1740	1693	G-box
HcNAC49	1741	1696	G-box
HcNAC49	1847	1802	G-box
HcNAC49	1901	1856	G-box
HcNAC49	1912	1867	G-box
HcNAC50	395	440	G-box
HcNAC50	910	865	G-box
HcNAC50	394	441	G-box
HcNAC50	395	440	G-box
HcNAC50	772	821	G-box
HcNAC50	814	769	G-box
HcNAC50	877	832	G-box
HcNAC50	1288	1333	G-box
HcNAC51	334	379	G-box
HcNAC51	1576	1531	G-box
HcNAC51	1582	1537	G-box
HcNAC51	1590	1545	G-box
HcNAC51	1576	1531	G-box
HcNAC51	1582	1537	G-box
HcNAC51	1590	1545	G-box
HcNAC53	66	21	G-box
HcNAC53	1525	1480	G-box
HcNAC53	1528	1573	G-box
HcNAC53	1579	1534	G-box
HcNAC53	1576	1621	G-box
HcNAC53	1629	1674	G-box
HcNAC53	1525	1480	G-box
HcNAC53	1579	1534	G-box
HcNAC54	1241	1196	G-box
HcNAC54	1212	1257	G-box
HcNAC54	1298	1343	G-box
HcNAC55	1661	1612	G-box
HcNAC55	1624	1669	G-box
HcNAC55	1863	1818	G-box
HcNAC56	322	367	G-box
HcNAC56	1560	1515	G-box
HcNAC56	349	304	G-box
HcNAC56	322	367	G-box
HcNAC56	1220	1175	G-box
HcNAC56	1794	1749	G-box
HcNAC57	445	490	G-box
HcNAC57	456	501	G-box
HcNAC57	509	554	G-box
HcNAC57	445	490	G-box
HcNAC57	456	501	G-box
HcNAC57	509	554	G-box
HcNAC61	161	206	G-box
HcNAC61	1605	1650	G-box
HcNAC61	196	145	G-box
HcNAC61	161	206	G-box
HcNAC62	196	145	G-box
HcNAC62	161	206	G-box
HcNAC62	161	206	G-box
HcNAC62	1605	1650	G-box
HcNAC64	924	879	G-box
HcNAC64	1105	1152	G-box
HcNAC64	1146	1101	G-box
HcNAC65	735	690	G-box
HcNAC65	1714	1669	G-box
HcNAC65	1798	1753	G-box
HcNAC67	211	166	G-box
HcNAC67	1977	1929	G-box
HcNAC67	1939	1984	G-box
HcNAC68	263	308	G-box
HcNAC68	644	689	G-box
HcNAC68	838	790	G-box
HcNAC68	644	689	G-box
HcNAC68	798	848	G-box
HcNAC68	1663	1618	G-box
HcNAC69	379	334	G-box
HcNAC70	7	52	G-box
HcNAC70	18	63	G-box
HcNAC70	119	164	G-box
HcNAC70	130	175	G-box
HcNAC70	173	218	G-box
HcNAC70	1487	1532	G-box
HcNAC70	1638	1593	G-box
HcNAC70	7	52	G-box
HcNAC70	18	63	G-box
HcNAC70	119	164	G-box
HcNAC70	130	175	G-box
HcNAC70	173	218	G-box
HcNAC71	1184	1139	G-box
HcNAC71	1822	1777	G-box
HcNAC71	855	900	G-box
HcNAC71	1059	1104	G-box
HcNAC71	1184	1139	G-box
HcNAC71	1780	1828	G-box
HcNAC71	1822	1777	G-box
HcNAC72	77	32	G-box
HcNAC73	65	20	G-box
HcNAC74	679	726	G-box
HcNAC74	680	725	G-box
HcNAC74	702	751	G-box
HcNAC74	703	751	G-box
HcNAC74	704	749	G-box
HcNAC74	680	725	G-box
HcNAC74	704	749	G-box
HcNAC75	234	281	G-box
HcNAC75	275	230	G-box
HcNAC75	1624	1669	G-box
HcNAC75	1695	1650	G-box
HcNAC75	1709	1662	G-box
HcNAC75	1670	1715	G-box
HcNAC75	1826	1778	G-box
HcNAC75	1828	1783	G-box
HcNAC75	1897	1852	G-box
HcNAC75	1753	1708	G-box
HcNAC75	1828	1783	G-box
HcNAC75	1897	1852	G-box
HcNAC75	1906	1951	G-box
HcNAC76	1270	1225	G-box
HcNAC76	1397	1352	G-box
HcNAC76	1593	1638	G-box
HcNAC76	1270	1225	G-box
HcNAC77	710	665	G-box
HcNAC77	1560	1605	G-box
HcNAC78	155	200	G-box
HcNAC78	250	295	G-box
HcNAC78	326	371	G-box
HcNAC78	512	557	G-box
HcNAC78	608	653	G-box
HcNAC78	722	767	G-box
HcNAC78	818	863	G-box
HcNAC78	155	200	G-box
HcNAC78	166	211	G-box
HcNAC78	250	295	G-box
HcNAC78	326	371	G-box
HcNAC78	337	382	G-box
HcNAC78	512	557	G-box
HcNAC78	523	568	G-box
HcNAC78	608	653	G-box
HcNAC78	722	767	G-box
HcNAC78	733	778	G-box
HcNAC79	193	148	G-box
HcNAC81	1235	1190	G-box
HcNAC81	1592	1637	G-box
HcNAC81	1689	1644	G-box
HcNAC81	1700	1655	G-box
HcNAC81	1838	1793	G-box
HcNAC81	1849	1804	G-box
HcNAC81	1877	1832	G-box
HcNAC81	1235	1190	G-box
HcNAC81	1700	1655	G-box
HcNAC81	1849	1804	G-box
HcNAC82	91	136	G-box
HcNAC82	1612	1657	G-box
HcNAC82	128	80	G-box
HcNAC82	91	136	G-box
HcNAC83	688	733	G-box
HcNAC84	1856	1811	G-box
HcNAC84	1855	1808	G-box
HcNAC84	1856	1811	G-box
HcNAC86	282	327	G-box
HcNAC86	369	416	G-box
HcNAC86	370	415	G-box
HcNAC86	365	320	G-box
HcNAC86	370	415	G-box
HcNAC87	1412	1367	G-box
HcNAC87	1466	1421	G-box
HcNAC87	1586	1541	G-box
HcNAC87	1682	1637	G-box
HcNAC87	1745	1700	G-box
HcNAC87	1756	1711	G-box
HcNAC87	807	762	G-box
HcNAC87	1412	1367	G-box
HcNAC87	1383	1428	G-box
HcNAC87	1466	1421	G-box
HcNAC87	1586	1541	G-box
HcNAC87	1671	1626	G-box
HcNAC87	1682	1637	G-box
HcNAC87	1745	1700	G-box
HcNAC88	1099	1054	G-box
HcNAC88	1433	1388	G-box
HcNAC88	1486	1439	G-box
HcNAC88	1487	1442	G-box
HcNAC88	1745	1700	G-box
HcNAC88	1756	1711	G-box
HcNAC88	1088	1043	G-box
HcNAC88	1099	1054	G-box
HcNAC88	1433	1388	G-box
HcNAC88	1404	1449	G-box
HcNAC88	1487	1442	G-box
HcNAC88	1682	1637	G-box
HcNAC88	1745	1700	G-box
HcNAC89	1596	1551	G-box
HcNAC89	376	331	G-box
HcNAC89	1714	1665	G-box
HcNAC90	1837	1882	G-box
HcNAC91	728	683	G-box
HcNAC91	1179	1134	G-box
HcNAC91	1703	1658	G-box
HcNAC92	1403	1358	G-box
HcNAC92	1580	1535	G-box
HcNAC93	835	880	G-box
HcNAC93	1513	1468	G-box
HcNAC93	1565	1610	G-box
HcNAC94	1573	1618	G-box
HcNAC94	1904	1955	G-box
HcNAC94	1945	1897	G-box
HcNAC94	1946	1901	G-box
HcNAC94	1946	1901	G-box
HcNAC95	1601	1646	G-box
HcNAC95	1932	1887	G-box
HcNAC96	248	293	G-box
HcNAC96	248	293	G-box
HcNAC97	479	432	G-box
HcNAC97	440	485	G-box
HcNAC98	985	940	G-box
HcNAC99	1908	1863	G-box
HcNAC99	1908	1863	G-box
HcNAC100	1566	1521	G-box
HcNAC100	756	711	G-box
HcNAC100	918	963	G-box
HcNAC100	996	951	G-box
HcNAC100	1566	1521	G-box
HcNAC101	403	448	G-box
HcNAC101	1845	1800	G-box
HcNAC101	721	766	G-box
HcNAC101	1845	1800	G-box
HcNAC102	508	553	G-box
HcNAC102	1484	1439	G-box
HcNAC102	1473	1428	G-box
HcNAC102	1484	1439	G-box
HcNAC103	272	317	G-box
HcNAC103	272	317	G-box
HcNAC105	108	156	G-box
HcNAC105	1834	1786	G-box
HcNAC105	1795	1840	G-box
HcNAC105	1805	1850	G-box
HcNAC106	626	581	G-box
HcNAC106	236	281	G-box
HcNAC106	1686	1641	G-box
HcNAC107	1277	1232	G-box
HcNAC107	673	628	G-box
HcNAC107	1265	1310	G-box
HcNAC107	1370	1415	G-box
HcNAC109	827	872	G-box
HcNAC109	1764	1809	G-box
HcNAC109	1858	1903	G-box
HcNAC110	1227	1275	G-box
HcNAC110	1270	1225	G-box
HcNAC110	307	258	G-box
HcNAC110	573	618	G-box
HcNAC111	513	468	G-box
HcNAC111	525	570	G-box
HcNAC111	875	920	G-box
HcNAC111	912	957	G-box
HcNAC111	789	744	G-box
HcNAC111	915	868	G-box
HcNAC111	912	957	G-box
HcNAC112	1162	1211	G-box
HcNAC112	1204	1159	G-box
HcNAC113	103	148	G-box
HcNAC113	679	631	G-box
HcNAC113	640	685	G-box
HcNAC113	697	742	G-box
HcNAC113	963	915	G-box
HcNAC113	924	969	G-box
HcNAC113	1758	1713	G-box
HcNAC113	697	742	G-box
HcNAC36	1505	1460	G-box
HcNAC59	1753	1798	G-box
HcNAC3	140	95	Sp1
HcNAC3	203	158	Sp1
HcNAC12	1639	1594	Sp1
HcNAC15	1289	1334	Sp1
HcNAC15	1632	1677	Sp1
HcNAC33	1019	974	Sp1
HcNAC40	1305	1350	Sp1
HcNAC42	925	880	Sp1
HcNAC42	1412	1367	Sp1
HcNAC43	1476	1431	Sp1
HcNAC50	801	846	Sp1
HcNAC50	981	936	Sp1
HcNAC51	110	65	Sp1
HcNAC52	1123	1168	Sp1
HcNAC53	383	338	Sp1
HcNAC53	495	450	Sp1
HcNAC64	1875	1830	Sp1
HcNAC69	691	736	Sp1
HcNAC74	1016	971	Sp1
HcNAC75	239	194	Sp1
HcNAC81	883	928	Sp1
HcNAC81	966	1011	Sp1
HcNAC81	1280	1325	Sp1
HcNAC87	888	843	Sp1
HcNAC97	474	519	Sp1
HcNAC97	1303	1348	Sp1
HcNAC98	620	665	Sp1
HcNAC98	1137	1182	Sp1
HcNAC103	1381	1336	Sp1
HcNAC104	1065	1020	Sp1
HcNAC107	512	467	Sp1
HcNAC107	636	591	Sp1
HcNAC54	418	463	Sp1
HcNAC65	1611	1656	Sp1
HcNAC1	318	274	TGACG-motif
HcNAC1	668	712	TGACG-motif
HcNAC1	873	829	TGACG-motif
HcNAC3	124	80	TGACG-motif
HcNAC3	158	114	TGACG-motif
HcNAC3	190	146	TGACG-motif
HcNAC4	653	697	TGACG-motif
HcNAC4	1339	1383	TGACG-motif
HcNAC4	1546	1502	TGACG-motif
HcNAC4	1592	1636	TGACG-motif
HcNAC5	304	348	TGACG-motif
HcNAC5	342	386	TGACG-motif
HcNAC6	320	276	TGACG-motif
HcNAC7	435	479	TGACG-motif
HcNAC7	1275	1319	TGACG-motif
HcNAC7	1368	1324	TGACG-motif
HcNAC8	683	727	TGACG-motif
HcNAC9	1390	1346	TGACG-motif
HcNAC9	1674	1718	TGACG-motif
HcNAC11	469	425	TGACG-motif
HcNAC13	994	950	TGACG-motif
HcNAC13	1253	1209	TGACG-motif
HcNAC13	1576	1532	TGACG-motif
HcNAC15	169	125	TGACG-motif
HcNAC15	761	805	TGACG-motif
HcNAC16	1924	1968	TGACG-motif
HcNAC17	254	210	TGACG-motif
HcNAC17	1777	1821	TGACG-motif
HcNAC19	387	343	TGACG-motif
HcNAC19	817	861	TGACG-motif
HcNAC20	263	307	TGACG-motif
HcNAC20	1803	1847	TGACG-motif
HcNAC21	796	752	TGACG-motif
HcNAC21	1016	1060	TGACG-motif
HcNAC24	307	351	TGACG-motif
HcNAC24	320	364	TGACG-motif
HcNAC24	841	885	TGACG-motif
HcNAC25	67	23	TGACG-motif
HcNAC25	83	127	TGACG-motif
HcNAC25	1566	1610	TGACG-motif
HcNAC25	1580	1624	TGACG-motif
HcNAC26	295	251	TGACG-motif
HcNAC27	872	916	TGACG-motif
HcNAC28	438	482	TGACG-motif
HcNAC30	83	127	TGACG-motif
HcNAC30	430	386	TGACG-motif
HcNAC30	637	681	TGACG-motif
HcNAC32	414	458	TGACG-motif
HcNAC34	633	589	TGACG-motif
HcNAC34	1226	1182	TGACG-motif
HcNAC35	52	8	TGACG-motif
HcNAC35	387	343	TGACG-motif
HcNAC35	378	422	TGACG-motif
HcNAC35	751	707	TGACG-motif
HcNAC35	857	901	TGACG-motif
HcNAC35	980	1024	TGACG-motif
HcNAC35	1193	1237	TGACG-motif
HcNAC35	1510	1554	TGACG-motif
HcNAC36	542	586	TGACG-motif
HcNAC36	1926	1882	TGACG-motif
HcNAC37	672	716	TGACG-motif
HcNAC37	1868	1912	TGACG-motif
HcNAC38	1048	1004	TGACG-motif
HcNAC38	1150	1194	TGACG-motif
HcNAC38	1243	1199	TGACG-motif
HcNAC38	2017	1973	TGACG-motif
HcNAC40	516	560	TGACG-motif
HcNAC40	547	591	TGACG-motif
HcNAC40	578	622	TGACG-motif
HcNAC40	670	626	TGACG-motif
HcNAC41	161	205	TGACG-motif
HcNAC42	246	290	TGACG-motif
HcNAC43	1369	1413	TGACG-motif
HcNAC44	344	300	TGACG-motif
HcNAC44	586	542	TGACG-motif
HcNAC44	798	754	TGACG-motif
HcNAC44	876	832	TGACG-motif
HcNAC45	685	729	TGACG-motif
HcNAC46	816	860	TGACG-motif
HcNAC47	736	692	TGACG-motif
HcNAC47	1024	1068	TGACG-motif
HcNAC48	40	-4	TGACG-motif
HcNAC48	238	282	TGACG-motif
HcNAC48	520	476	TGACG-motif
HcNAC48	825	869	TGACG-motif
HcNAC48	1236	1192	TGACG-motif
HcNAC48	1928	1884	TGACG-motif
HcNAC50	255	299	TGACG-motif
HcNAC50	773	817	TGACG-motif
HcNAC50	836	880	TGACG-motif
HcNAC50	1050	1006	TGACG-motif
HcNAC52	171	215	TGACG-motif
HcNAC53	25	69	TGACG-motif
HcNAC53	140	184	TGACG-motif
HcNAC53	1618	1574	TGACG-motif
HcNAC53	1671	1627	TGACG-motif
HcNAC58	1049	1093	TGACG-motif
HcNAC59	644	600	TGACG-motif
HcNAC61	505	549	TGACG-motif
HcNAC61	620	576	TGACG-motif
HcNAC61	688	732	TGACG-motif
HcNAC62	505	549	TGACG-motif
HcNAC62	620	576	TGACG-motif
HcNAC62	688	732	TGACG-motif
HcNAC64	1174	1218	TGACG-motif
HcNAC65	1099	1143	TGACG-motif
HcNAC65	1692	1736	TGACG-motif
HcNAC65	1754	1710	TGACG-motif
HcNAC66	61	105	TGACG-motif
HcNAC66	1687	1731	TGACG-motif
HcNAC67	1652	1696	TGACG-motif
HcNAC68	1684	1640	TGACG-motif
HcNAC69	1200	1156	TGACG-motif
HcNAC71	897	853	TGACG-motif
HcNAC71	1562	1606	TGACG-motif
HcNAC71	1706	1750	TGACG-motif
HcNAC74	149	105	TGACG-motif
HcNAC74	1806	1762	TGACG-motif
HcNAC75	180	136	TGACG-motif
HcNAC75	1370	1414	TGACG-motif
HcNAC75	1666	1622	TGACG-motif
HcNAC75	1654	1698	TGACG-motif
HcNAC75	1739	1783	TGACG-motif
HcNAC76	1611	1655	TGACG-motif
HcNAC77	669	713	TGACG-motif
HcNAC78	375	419	TGACG-motif
HcNAC78	771	815	TGACG-motif
HcNAC78	1895	1851	TGACG-motif
HcNAC79	445	401	TGACG-motif
HcNAC79	936	980	TGACG-motif
HcNAC79	1001	957	TGACG-motif
HcNAC81	239	283	TGACG-motif
HcNAC81	1634	1590	TGACG-motif
HcNAC81	1729	1773	TGACG-motif
HcNAC82	843	887	TGACG-motif
HcNAC82	1979	2023	TGACG-motif
HcNAC83	957	913	TGACG-motif
HcNAC83	1208	1252	TGACG-motif
HcNAC84	163	119	TGACG-motif
HcNAC84	1123	1167	TGACG-motif
HcNAC85	1005	961	TGACG-motif
HcNAC86	626	582	TGACG-motif
HcNAC86	1344	1300	TGACG-motif
HcNAC86	1683	1639	TGACG-motif
HcNAC87	1075	1031	TGACG-motif
HcNAC87	1733	1777	TGACG-motif
HcNAC88	832	788	TGACG-motif
HcNAC88	1733	1777	TGACG-motif
HcNAC89	253	297	TGACG-motif
HcNAC89	351	307	TGACG-motif
HcNAC89	1555	1599	TGACG-motif
HcNAC90	1946	1902	TGACG-motif
HcNAC92	722	678	TGACG-motif
HcNAC92	1283	1239	TGACG-motif
HcNAC93	439	483	TGACG-motif
HcNAC94	1436	1392	TGACG-motif
HcNAC94	1417	1461	TGACG-motif
HcNAC94	1516	1560	TGACG-motif
HcNAC97	535	579	TGACG-motif
HcNAC100	715	759	TGACG-motif
HcNAC100	960	916	TGACG-motif
HcNAC100	1347	1303	TGACG-motif
HcNAC101	445	401	TGACG-motif
HcNAC101	635	679	TGACG-motif
HcNAC101	1621	1665	TGACG-motif
HcNAC101	1664	1620	TGACG-motif
HcNAC101	1984	1940	TGACG-motif
HcNAC103	245	289	TGACG-motif
HcNAC103	1744	1788	TGACG-motif
HcNAC104	114	158	TGACG-motif
HcNAC104	245	289	TGACG-motif
HcNAC104	981	1025	TGACG-motif
HcNAC106	764	720	TGACG-motif
HcNAC106	1707	1663	TGACG-motif
HcNAC107	1534	1578	TGACG-motif
HcNAC108	1163	1119	TGACG-motif
HcNAC109	1754	1798	TGACG-motif
HcNAC110	169	213	TGACG-motif
HcNAC110	1729	1685	TGACG-motif
HcNAC111	535	491	TGACG-motif
HcNAC111	506	550	TGACG-motif
HcNAC112	77	33	TGACG-motif
HcNAC112	429	473	TGACG-motif
HcNAC112	460	504	TGACG-motif
HcNAC112	503	547	TGACG-motif
HcNAC113	145	101	TGACG-motif
HcNAC55	990	946	TGACG-motif
HcNAC55	1105	1061	TGACG-motif
HcNAC55	1418	1462	TGACG-motif
HcNAC55	1666	1622	TGACG-motif
HcNAC1	1718	1766	TCA-element
HcNAC3	1627	1579	TCA-element
HcNAC4	1943	1991	TCA-element
HcNAC6	360	312	TCA-element
HcNAC13	1827	1779	TCA-element
HcNAC17	328	376	TCA-element
HcNAC19	1964	2012	TCA-element
HcNAC20	345	393	TCA-element
HcNAC22	428	477	TCA-element
HcNAC25	1142	1190	TCA-element
HcNAC26	120	168	TCA-element
HcNAC26	439	391	TCA-element
HcNAC28	1212	1260	TCA-element
HcNAC29	480	431	TCA-element
HcNAC29	1969	1921	TCA-element
HcNAC31	1375	1327	TCA-element
HcNAC34	2002	1954	TCA-element
HcNAC34	1983	2031	TCA-element
HcNAC36	599	647	TCA-element
HcNAC37	453	501	TCA-element
HcNAC41	1797	1749	TCA-element
HcNAC44	1964	2012	TCA-element
HcNAC49	586	634	TCA-element
HcNAC51	1899	1947	TCA-element
HcNAC52	1356	1308	TCA-element
HcNAC54	1073	1121	TCA-element
HcNAC54	1940	1988	TCA-element
HcNAC55	393	345	TCA-element
HcNAC55	1845	1893	TCA-element
HcNAC60	1726	1677	TCA-element
HcNAC61	1030	1078	TCA-element
HcNAC62	1030	1078	TCA-element
HcNAC64	1728	1680	TCA-element
HcNAC65	1968	2016	TCA-element
HcNAC67	710	758	TCA-element
HcNAC67	972	1020	TCA-element
HcNAC69	744	792	TCA-element
HcNAC71	1666	1618	TCA-element
HcNAC76	1511	1463	TCA-element
HcNAC78	1756	1708	TCA-element
HcNAC82	1578	1627	TCA-element
HcNAC83	505	457	TCA-element
HcNAC83	620	668	TCA-element
HcNAC83	785	737	TCA-element
HcNAC89	668	620	TCA-element
HcNAC89	816	768	TCA-element
HcNAC89	1663	1615	TCA-element
HcNAC91	368	416	TCA-element
HcNAC93	723	675	TCA-element
HcNAC95	1023	1071	TCA-element
HcNAC96	1742	1694	TCA-element
HcNAC98	907	859	TCA-element
HcNAC98	1005	1053	TCA-element
HcNAC98	1691	1739	TCA-element
HcNAC99	437	389	TCA-element
HcNAC101	2001	1953	TCA-element
HcNAC103	490	442	TCA-element
HcNAC104	485	437	TCA-element
HcNAC104	1474	1426	TCA-element
HcNAC106	920	968	TCA-element
HcNAC109	348	300	TCA-element
HcNAC110	925	877	TCA-element
HcNAC111	812	860	TCA-element
HcNAC112	1356	1404	TCA-element
HcNAC1	278	322	CGTCA-motif
HcNAC1	708	664	CGTCA-motif
HcNAC1	833	877	CGTCA-motif
HcNAC3	84	128	CGTCA-motif
HcNAC3	118	162	CGTCA-motif
HcNAC3	150	194	CGTCA-motif
HcNAC4	693	649	CGTCA-motif
HcNAC4	1379	1335	CGTCA-motif
HcNAC4	1506	1550	CGTCA-motif
HcNAC4	1632	1588	CGTCA-motif
HcNAC5	344	300	CGTCA-motif
HcNAC5	382	338	CGTCA-motif
HcNAC6	280	324	CGTCA-motif
HcNAC7	475	431	CGTCA-motif
HcNAC7	1315	1271	CGTCA-motif
HcNAC7	1328	1372	CGTCA-motif
HcNAC8	723	679	CGTCA-motif
HcNAC9	1350	1394	CGTCA-motif
HcNAC9	1714	1670	CGTCA-motif
HcNAC11	429	473	CGTCA-motif
HcNAC13	954	998	CGTCA-motif
HcNAC13	1213	1257	CGTCA-motif
HcNAC13	1536	1580	CGTCA-motif
HcNAC15	129	173	CGTCA-motif
HcNAC15	801	757	CGTCA-motif
HcNAC16	1964	1920	CGTCA-motif
HcNAC17	214	258	CGTCA-motif
HcNAC17	1817	1773	CGTCA-motif
HcNAC19	347	391	CGTCA-motif
HcNAC19	857	813	CGTCA-motif
HcNAC20	303	259	CGTCA-motif
HcNAC20	1843	1799	CGTCA-motif
HcNAC21	756	800	CGTCA-motif
HcNAC21	1056	1012	CGTCA-motif
HcNAC24	347	303	CGTCA-motif
HcNAC24	360	316	CGTCA-motif
HcNAC24	881	837	CGTCA-motif
HcNAC25	27	71	CGTCA-motif
HcNAC25	123	79	CGTCA-motif
HcNAC25	1606	1562	CGTCA-motif
HcNAC25	1620	1576	CGTCA-motif
HcNAC26	255	299	CGTCA-motif
HcNAC27	912	868	CGTCA-motif
HcNAC28	478	434	CGTCA-motif
HcNAC30	123	79	CGTCA-motif
HcNAC30	390	434	CGTCA-motif
HcNAC30	677	633	CGTCA-motif
HcNAC32	454	410	CGTCA-motif
HcNAC34	593	637	CGTCA-motif
HcNAC34	1186	1230	CGTCA-motif
HcNAC35	12	56	CGTCA-motif
HcNAC35	347	391	CGTCA-motif
HcNAC35	418	374	CGTCA-motif
HcNAC35	711	755	CGTCA-motif
HcNAC35	897	853	CGTCA-motif
HcNAC35	1020	976	CGTCA-motif
HcNAC35	1233	1189	CGTCA-motif
HcNAC35	1550	1506	CGTCA-motif
HcNAC36	582	538	CGTCA-motif
HcNAC36	1886	1930	CGTCA-motif
HcNAC37	712	668	CGTCA-motif
HcNAC37	1908	1864	CGTCA-motif
HcNAC38	1008	1052	CGTCA-motif
HcNAC38	1190	1146	CGTCA-motif
HcNAC38	1203	1247	CGTCA-motif
HcNAC38	1977	2021	CGTCA-motif
HcNAC40	556	512	CGTCA-motif
HcNAC40	587	543	CGTCA-motif
HcNAC40	618	574	CGTCA-motif
HcNAC40	630	674	CGTCA-motif
HcNAC41	201	157	CGTCA-motif
HcNAC42	286	242	CGTCA-motif
HcNAC43	1409	1365	CGTCA-motif
HcNAC44	304	348	CGTCA-motif
HcNAC44	546	590	CGTCA-motif
HcNAC44	758	802	CGTCA-motif
HcNAC44	836	880	CGTCA-motif
HcNAC45	725	681	CGTCA-motif
HcNAC46	856	812	CGTCA-motif
HcNAC47	696	740	CGTCA-motif
HcNAC47	1064	1020	CGTCA-motif
HcNAC48	0	44	CGTCA-motif
HcNAC48	278	234	CGTCA-motif
HcNAC48	480	524	CGTCA-motif
HcNAC48	865	821	CGTCA-motif
HcNAC48	1196	1240	CGTCA-motif
HcNAC48	1888	1932	CGTCA-motif
HcNAC50	295	251	CGTCA-motif
HcNAC50	813	769	CGTCA-motif
HcNAC50	876	832	CGTCA-motif
HcNAC50	1010	1054	CGTCA-motif
HcNAC52	211	167	CGTCA-motif
HcNAC53	65	21	CGTCA-motif
HcNAC53	180	136	CGTCA-motif
HcNAC53	1578	1622	CGTCA-motif
HcNAC53	1631	1675	CGTCA-motif
HcNAC55	950	994	CGTCA-motif
HcNAC55	1065	1109	CGTCA-motif
HcNAC55	1458	1414	CGTCA-motif
HcNAC55	1626	1670	CGTCA-motif
HcNAC58	1089	1045	CGTCA-motif
HcNAC59	604	648	CGTCA-motif
HcNAC61	545	501	CGTCA-motif
HcNAC61	580	624	CGTCA-motif
HcNAC61	728	684	CGTCA-motif
HcNAC62	545	501	CGTCA-motif
HcNAC62	580	624	CGTCA-motif
HcNAC62	728	684	CGTCA-motif
HcNAC64	1214	1170	CGTCA-motif
HcNAC65	1139	1095	CGTCA-motif
HcNAC65	1732	1688	CGTCA-motif
HcNAC65	1714	1758	CGTCA-motif
HcNAC66	101	57	CGTCA-motif
HcNAC66	1727	1683	CGTCA-motif
HcNAC67	1692	1648	CGTCA-motif
HcNAC68	1644	1688	CGTCA-motif
HcNAC69	1160	1204	CGTCA-motif
HcNAC71	857	901	CGTCA-motif
HcNAC71	1602	1558	CGTCA-motif
HcNAC71	1746	1702	CGTCA-motif
HcNAC74	109	153	CGTCA-motif
HcNAC74	1766	1810	CGTCA-motif
HcNAC75	140	184	CGTCA-motif
HcNAC75	1410	1366	CGTCA-motif
HcNAC75	1626	1670	CGTCA-motif
[truncated: 734 more rows]
