# Supplementary material for: Genome-wide identification of the NAC family in Hemerocallis citrina and functional analysis of HcNAC35 in response to abiotic stress in watermelon
Source: Front Plant Sci. 2024 Oct 14;15:1474589. doi: 10.3389/fpls.2024.1474589 (PMC11513300; doi:10.3389/fpls.2024.1474589)
Supplement: Supplementary file 9 [file Table9.xlsx]

## Sheet: Sheet1
Supplementary Table 9. FPKM average value of three biological replicates from RNA-Seq data of HcNAC genes under drought stress
Gene Name	D-0h	D-24h	D-48h	D-72h	D-108h
HcNAC1	2.38755	4.25432	1.42356	5.71776	3.47344
HcNAC2	2.89157	1.10873	1.89182	1.57862	1.87767
HcNAC3	0	0.094055	0	0	0.048525
HcNAC4	2.86508	0.158725	0.488239	0.294846	1.11046
HcNAC5	6.78077	1.9289	4.46928	4.26846	5.61297
HcNAC6	0.483568	1.08169	1.01145	1.15286	0.094042
HcNAC7	0.086963	0	0.055585	0.160583	0.125621
HcNAC8	0.14626	0.157907	0.196452	0.128469	0.120513
HcNAC9	0.103335	0.263655	0.865424	0.361956	0.607848
HcNAC10	19.6966	4.60107	11.4235	10.6239	9.12934
HcNAC11	0	0.301699	0	0.340423	0.425382
HcNAC12	4.39097	4.7868	4.44375	6.35248	4.62183
HcNAC13	1.59462	0.735382	1.24974	0.92138	1.3086
HcNAC14	6.50269	4.23756	4.21943	4.51104	3.48505
HcNAC15	2.84892	2.14482	1.52199	1.81566	2.54237
HcNAC16	0	0	0	0	0
HcNAC17	0.618875	0.275148	1.17862	0.613229	0.220646
HcNAC18	0.58346	0.709059	0.43159	0.210018	0.429285
HcNAC19	1.79211	0.571546	1.46227	1.13682	1.49961
HcNAC20	11.8276	1.67726	20.4175	8.19444	4.99997
HcNAC21	0.236814	0.174866	0.206154	0.103161	0.118253
HcNAC22	0	0	0.023811	0	0
HcNAC23	0.435311	1.30187	0.218767	0.273736	0.058459
HcNAC24	13.2882	18.4349	16.6219	10.1242	16.7468
HcNAC25	7.47379	0.983733	3.40176	1.39054	4.23342
HcNAC26	0	0	0	0	0
HcNAC27	0.553618	0.170055	0.39393	0.27338	1.23527
HcNAC28	6.08013	8.35958	4.68197	11.2947	7.52559
HcNAC29	1.07989	1.57327	0.551077	3.08465	0.623141
HcNAC30	13.0721	6.12935	13.4548	10.2285	6.60291
HcNAC31	4.09549	2.14391	15.6174	6.25724	2.91185
HcNAC32	22.905	10.5967	40.0588	24.9945	19.7118
HcNAC33	0.038199	0.188027	0.622866	0.174258	0.365749
HcNAC34	31.7439	33.3703	34.7224	51.9605	30.5963
HcNAC35	37.769	42.6045	38.2453	42.3567	33.4223
HcNAC36	0	0	0	0	0
HcNAC37	2.7631	1.06978	1.46468	1.16547	1.71014
HcNAC38	0.210986	0.121418	0.107143	0.099618	0.092363
HcNAC39	0.537786	0.941384	0.435219	0.18449	0.783131
HcNAC40	0	0	0	0	0
HcNAC41	12.2391	4.74808	9.10396	3.66027	28.0661
HcNAC42	1.17745	2.70849	1.57329	1.19185	0.074079
HcNAC43	1.88482	1.43769	0.971051	0.187789	0.130296
HcNAC44	0.19294	0	0	0	0
HcNAC45	48.819	49.2672	102.232	44.4657	73.7741
HcNAC46	0	0	0.115399	0	0
HcNAC47	4.84676	1.64468	5.75957	19.9555	12.2226
HcNAC48	0.24694	0.236465	0	0.148715	0
HcNAC49	0.930819	0.559788	0.836548	0.543319	0.487659
HcNAC50	0	0	0.085768	0	0
HcNAC51	0	0	0	0	0
HcNAC52	10.9887	4.59443	9.73961	4.79281	30.1953
HcNAC53	0.429328	0.233725	1.2972	0.249395	0.199853
HcNAC54	0.061814	0.322211	0.782441	0.548638	0.491383
HcNAC55	0.056285	0.080152	0	0.240127	0
HcNAC56	0.274583	0	0.246505	0.115356	0.285945
HcNAC57	75.753	38.457	161.192	76.2481	135.32
HcNAC58	4.51228	0.321605	0.425923	0.405456	0.363678
HcNAC59	3.53022	0.163161	0.465425	0.465811	0.32252
HcNAC60	11.3664	8.50113	7.05507	11.1353	8.15949
HcNAC61	0.203737	0.115752	0.091968	0.217958	0.082579
HcNAC62	0.573775	0.865442	0.113616	1.47933	0.438495
HcNAC63	19.8486	58.8678	53.5074	33.9243	60.9881
HcNAC64	14.2533	8.35154	10.5681	10.5135	22.1083
HcNAC65	30.7877	23.7635	20.5082	31.8343	19.4735
HcNAC66	0.172738	1.49494	0.358552	0.691232	6.78611
HcNAC67	48.2453	35.4113	44.714	48.1983	28.5883
HcNAC68	1.53499	0.225387	1.59037	0.422318	0.971863
HcNAC69	5.89744	2.40303	1.79496	4.03111	3.14944
HcNAC70	0	0	0	0	0
HcNAC71	31.176	42.7575	71.8635	34.8374	62.5689
HcNAC72	0.429314	0.543904	0.364179	0.596547	0.988414
HcNAC73	0.278694	0.403555	0.403623	0.50553	0.409213
HcNAC74	0.085097	0.078108	0.060441	0.248768	0.033322
HcNAC75	4.47915	13.1007	54.588	16.0875	14.4644
HcNAC76	1.2077	0.863523	1.34126	0.670007	3.10583
HcNAC77	0	0	0	0	0
HcNAC78	0.140171	0.053572	0	0.09319	0
HcNAC79	7.67645	6.04195	11.9092	8.33443	18.402
HcNAC80	2.62298	0.969807	1.02026	0.688843	2.6916
HcNAC81	9.84089	6.80363	5.63498	8.75786	6.00549
HcNAC82	0.040809	0	0	0.063129	0
HcNAC83	0	0.122134	0	0.113551	0
HcNAC84	57.7856	16.1594	53.9944	51.6712	21.9661
HcNAC85	0.356948	0.50511	0.647075	0.703868	0.599876
HcNAC86	43.9014	34.2365	24.0179	39.4253	18.3253
HcNAC87	0	0	0	0	0
HcNAC88	0	0	0	0	0
HcNAC89	13.434	56.6008	16.2652	14.1386	30.7943
HcNAC90	0	0	0	0.193419	0
HcNAC91	4.4481	1.90281	3.88977	2.54942	4.25435
HcNAC92	25.4791	20.703	22.2618	24.6879	33.0311
HcNAC93	10.9854	27.3703	16.6349	10.3588	27.1884
HcNAC94	0	0	0	0	0
HcNAC95	2.0005	1.62908	1.34153	2.55474	2.57717
HcNAC96	6.02197	0.405576	3.07803	1.18121	2.97013
HcNAC97	74.2173	252.133	58.3891	103.045	44.769
HcNAC98	0	0	0.10348	0	0
HcNAC99	0.120751	0	0	0.041176	0.041503
HcNAC100	2.27807	4.12643	0.565768	0.579921	2.38454
HcNAC101	0	0	0	0	0
HcNAC102	26.4809	17.7663	20.6327	23.022	20.4728
HcNAC103	4.27328	4.40708	2.26427	4.10689	2.55365
HcNAC104	2.37847	2.24702	0.647075	0.966611	0.534753
HcNAC105	0	0	0	0	0
HcNAC106	6.14768	3.7408	4.42463	5.15627	3.09931
HcNAC107	3.46944	0.553664	2.41964	1.95487	0.832724
HcNAC108	15.2904	4.66545	4.79542	4.9192	3.87141
HcNAC109	0.439854	0.145135	0	0.334155	0.088327
HcNAC110	0	0	0	0	0.059416
HcNAC111	0.383308	0.151679	0.049178	0.219194	0.173193
HcNAC112	17.6626	23.2646	72.6875	39.2115	28.6824
HcNAC113	0.779855	1.46215	5.62984	3.09683	5.28254
