# Supplementary material for: Genome-wide identification of the NAC family in Hemerocallis citrina and functional analysis of HcNAC35 in response to abiotic stress in watermelon
Source: Front Plant Sci. 2024 Oct 14;15:1474589. doi: 10.3389/fpls.2024.1474589 (PMC11513300; doi:10.3389/fpls.2024.1474589)
Supplement: Supplementary file 10 [file Table10.xlsx]

## Sheet: Sheet1
Supplementary Table 10. FPKM average value of three biological replicates from RNA-Seq data of HcNAC genes under salt stress
Gene Name	S-0h	S-24h	S-48h	S-72h	S-96h
HcNAC1	10.5186	0.845024	0.690954	0.161528	0.098066
HcNAC2	4.65103	1.60536	2.60323	1.88005	2.60702
HcNAC3	0.045389	0.250355	0.11343	0.610384	0.150752
HcNAC4	0.241607	0.432258	0.660736	0	0.054811
HcNAC5	17.0313	13.43	12.1036	10.5313	15.4827
HcNAC6	1.08102	0	0	0	0
HcNAC7	0.38147	0.238465	0.06203	0.046897	0.133966
HcNAC8	0.100776	0.106663	0.050244	0.07166	0.109718
HcNAC9	1.25556	39.0365	25.0133	17.8781	26.4811
HcNAC10	24.5374	13.913	37.6297	16.8972	18.0814
HcNAC11	0.041451	0.079113	0.123485	0.084358	3.35876
HcNAC12	5.45208	6.38165	5.53485	6.23793	9.49838
HcNAC13	0.580931	0.636615	0.532084	0.67968	1.17451
HcNAC14	11.6731	8.00781	6.99163	6.87143	6.53996
HcNAC15	4.28842	2.98781	2.9573	4.32642	2.82079
HcNAC16	0	0	0	0	0
HcNAC17	0.779857	0.906512	0.447023	0.438737	0.59218
HcNAC18	0.675518	2.08042	2.64157	1.1758	0.825069
HcNAC19	9.23924	2.41477	1.67851	2.77215	2.23294
HcNAC20	12.9182	21.3567	45.4556	30.238	31.374
HcNAC21	0.268689	0.655948	0.407953	0.131575	0.181901
HcNAC22	0	0	0	0	0
HcNAC23	0.341608	0	0	0	0
HcNAC24	37.9975	34.1797	18.9002	36.6664	26.6832
HcNAC25	12.9538	1.25985	3.78108	0.654429	1.65802
HcNAC26	0	0	0	0	0
HcNAC27	1.48097	0.429098	0.791433	0.686327	1.9065
HcNAC28	21.9538	0.47036	1.93216	0.107852	0.174156
HcNAC29	0.897755	1.10933	0.999485	0.637865	0.502924
HcNAC30	14.5409	30.1118	27.4069	24.443	27.6549
HcNAC31	4.88057	26.195	36.3392	25.8188	45.981
HcNAC32	42.9496	26.391	44.4003	45.5499	37.8662
HcNAC33	0.127431	0.137022	0.184448	0	0.097362
HcNAC34	25.5022	23.7436	26.6434	30.8549	40.8861
HcNAC35	33.8748	77.8306	45.5611	69.3496	78.165
HcNAC36	0	0.473951	0	0	0
HcNAC37	2.55965	3.95153	1.43925	1.16106	0.57985
HcNAC38	0.031952	0.187873	0	0.065861	0
HcNAC39	1.05278	0.502089	0.712553	0.686024	0.143701
HcNAC40	0	0	0	0	0
HcNAC41	7.78487	1.98438	4.98854	8.7878	19.8205
HcNAC42	11.6412	2.17251	1.18825	2.64602	1.15988
HcNAC43	4.71655	8.88343	7.52828	8.90911	4.2138
HcNAC44	0	0.148714	0.077377	0	0
HcNAC45	47.368	55.724	32.3419	55.2917	35.52
HcNAC46	0.485151	0.276022	0.125797	0.300061	0.067851
HcNAC47	9.55741	31.986	85.156	19.2648	28.5073
HcNAC48	0.236312	0.339182	0	0	0.201538
HcNAC49	1.60115	0.188898	0.068998	0.191638	0.110069
HcNAC50	0.136188	0.244333	0.070343	0	0
HcNAC51	0	0	0	0	0
HcNAC52	10.5379	2.19562	8.59862	8.31831	20.9674
HcNAC53	6.18545	3.86596	2.1185	2.18808	1.9404
HcNAC54	0.901222	0.255082	0.12725	0.026852	0.137906
HcNAC55	0.036193	0.253471	0.063697	0.269065	0.45421
HcNAC56	0.18257	0.070269	0	0	0
HcNAC57	201.629	115.884	124.583	140.267	78.7764
HcNAC58	2.13083	4.47925	1.96175	2.81762	4.56328
HcNAC59	1.19451	2.77423	1.09361	5.49089	3.66842
HcNAC60	13.1898	13.0674	18.4645	12.7737	16.5526
HcNAC61	1.45951	0.108113	0.164708	0.293634	0.063775
HcNAC62	5.18203	0.5951	0.267494	0.659807	0.158207
HcNAC63	40.3016	12.0608	10.3608	48.5111	15.2312
HcNAC64	13.167	16.3243	16.5741	20.4084	23.9455
HcNAC65	29.17	53.781	48.0789	40.6534	52.987
HcNAC66	2.50788	2.87602	0	2.38018	0.771897
HcNAC67	66.5548	48.0546	48.7381	44.7364	46.8595
HcNAC68	2.22786	4.35063	3.78474	7.63707	8.9296
HcNAC69	8.95765	17.509	23.2703	24.6751	59.6292
HcNAC70	0	0	0	0	0
HcNAC71	46.3495	94.3862	106.469	136.87	141.537
HcNAC72	1.68858	0.365239	0.331392	0.282802	0.626553
HcNAC73	2.15829	0.973478	0.264743	0.410847	1.02164
HcNAC74	0.107425	0.419449	0.93324	0.257739	0.20417
HcNAC75	5.16012	108.801	108.648	56.8818	124.801
HcNAC76	1.19918	0.864722	1.26953	0.861648	0.762521
HcNAC77	0	0	0	0	0
HcNAC78	0.192882	0.509142	0.260075	0.039616	0.079442
HcNAC79	3.85727	2.52768	6.20844	8.24759	6.10326
HcNAC80	2.38714	0.828218	0.943409	1.17335	1.93057
HcNAC81	9.83816	6.66779	6.68324	8.66391	8.4586
HcNAC82	0.172124	0	0	0.154845	0
HcNAC83	0	0	0	0	0.061104
HcNAC84	179.243	112.597	76.8746	115.884	55.519
HcNAC85	0.258614	4.69445	1.15012	0.807103	1.50244
HcNAC86	21.0134	43.3732	28.0713	21.9721	9.56315
HcNAC87	0	0.205442	0	0	0
HcNAC88	0	0	0	0	0
HcNAC89	19.5333	30.8672	13.1234	39.7341	42.3797
HcNAC90	0.162063	0.293827	1.88772	1.0748	5.41718
HcNAC91	5.77204	4.56038	9.40091	8.31194	11.3242
HcNAC92	51.9172	40.1817	29.1255	40.6507	48.7594
HcNAC93	14.4839	11.3804	8.39447	27.1827	25.9183
HcNAC94	0	0	0	0	0
HcNAC95	8.97618	4.67889	5.68414	4.87987	2.60521
HcNAC96	3.12355	2.03725	2.64221	1.78322	4.02015
HcNAC97	40.6319	15.0967	9.50611	10.8249	2.61227
HcNAC98	0	0	0	0	0
HcNAC99	0	0	0	0	0
HcNAC100	4.43456	2.06835	0.747283	2.47756	2.06396
HcNAC101	0.088863	0	0	0	0
HcNAC102	29.8475	37.1401	33.2498	30.7362	32.4794
HcNAC103	6.61283	3.74157	0.428793	3.45763	2.19141
HcNAC104	1.26913	2.58377	0.788799	0.842968	0.24567
HcNAC105	0	0	0	0	0
HcNAC106	9.84033	7.10545	6.09399	5.61525	5.59433
HcNAC107	1.7369	6.44637	9.02428	5.22905	10.6551
HcNAC108	16.6945	14.9944	11.7929	11.3273	7.8811
HcNAC109	0.074652	0.061352	0.234525	0	0.350054
HcNAC110	0	0.17058	0.229787	0	0
HcNAC111	0.162605	0.628719	0.927635	0.446884	0.19765
HcNAC112	12.3672	114.777	110.926	68.7008	52.345
HcNAC113	0.863009	0.424339	3.26696	0.370895	0
