# Supplementary material for: Genome-wide identification of the NAC family in Hemerocallis citrina and functional analysis of HcNAC35 in response to abiotic stress in watermelon
Source: Front Plant Sci. 2024 Oct 14;15:1474589. doi: 10.3389/fpls.2024.1474589 (PMC11513300; doi:10.3389/fpls.2024.1474589)
Supplement: Supplementary file 11 [file Table11.xlsx]

## Sheet: Sheet1
Supplementary Table 11. Primers for PCR used in this paper
Primer Name	Sequences（5' to 3'）	Usage
qHcACTIN-F	AGCCCCTTGTTTGCGACA
qHcACTIN-R	CACCAGTGTGGCGAGGTC
qClACTIN-F	CCATGTATGTTGCCATCCAG
qClACTIN-R	GGATAGCATGGGGTAGAGCA
qHcNAC24-F	GCACCCCTGTTGACGACA
qHcNAC24-R	CCGCAGAGAGGTTCACCG
qHcNAC34-F	GACGAGGGCGAGGGATTG
qHcNAC34-R	AGTTCCTCGTCGGTCGGA
qHcNAC35-F	TGATCCTGTGGCTTGCGG
qHcNAC35-R	CTGCCCATCCTCACCAGC
qHcNAC45-F	ACAGCGCCCTTCTGGTTC
qHcNAC45-R	TGGTGACGACGAGGAGGA
qHcNAC47-F	GCAGGGGCATGACCAGTT
qHcNAC47-R	TGCGCCTGATCAGTTCCC
qHcNAC57-F	GCTCCCTGGAAGCAAGCA
qHcNAC57-R	CCCTGTCCTTGCCTGTGG
qHcNAC63-F	TGAGCCCTGGGATTTGCC
qHcNAC63-R	CCACTCTCAGTTGCCCGG
qHcNAC65-F	ATGGGAGGCAGACCTAAAG	RT-qPCR
qHcNAC65-R	CCCTTGTTTGCTCCGCTA
qHcNAC67-F	TCGCCCTGGGATCTTCCA
qHcNAC67-R	CCAGTTTCAGTCGCACGG
qHcNAC71-F	TTGAGGTTGGATGACTGGG
qHcNAC71-R	CCGTTTAGGGTGCTGGTT
qHcNAC75-F	ACTCGCAAATGTTGACCG
qHcNAC75-R	TCTTGTCCGCACCTCCA
qHcNAC86-F	ACCTGGGTTTCGGTTTTG
qHcNAC86-R	TCGTCGCTCTTTTGTTGG
qHcNAC89-F	ATCCTCATACACCACCCACG
qHcNAC89-R	TTTGCGGAAAACCCTACAC
qHcNAC92-F	GACGAAAGCTCCGGCAGT
qHcNAC92-R	CCCCGGATTCGAACTCGG
qHcNAC102-F	CCGGGATGATCCAAATACA
qHcNAC102-R	GACATGCCATAGGAAACGAG
qHcNAC112-F	CGCCGGAGTTTGCTGAGA
qHcNAC112-R	ACATCGGCTGAAACGGCA
p1300-seq-F	GCCTTTTCAGAAATGGATAAATA
p1300-seq-R	CGCCGTAGGTCAGGGTGGTC
HcNAC35-sub-F	CCAAATCGACTCTAGTCTAGAATGTGTCCTTTACCTCCCGT	Subcellular localization
HcNAC35-sub-R	GCCCTTGCTCACCATGGTACCAAATGACCCAAAACAGCAGT
HcNAC71-sub-F	GCTCTAGAATGAGCAGCGCAAAAGATTT
HcNAC71-sub-R	GGGGTACCGAATGGCTTCTGCAAGTACA
HcNAC35-xg-F	CGCGGATCCATGTGTCCTTTACCTCCCGT
HcNAC35-xg-R	GGGGTACCAAATGACCCAAAACAGCAGT	Genetic transformation
P35S-F	GACGCACAATCCCACTATCC
1305.4-check-R	TTAGGTTTACCCGCCAAT
